# Supplementary material for: Recumbency as an Equine Welfare Indicator in Geriatric Horses and Horses with Chronic Orthopaedic Disease
Source: Animals (Basel). 2021 Nov 8;11(11):3189. doi: 10.3390/ani11113189 (PMC8614510; doi:10.3390/ani11113189)
Supplement: Supplementary file 1 [file animals-11-03189-s001.zip]

Archive with 8 entries (8 files):
- supplementary material/.DS_Store
- supplementary material/Suppl_fig_S5_example_distribution_lying .pdf
- supplementary material/suppl_table_S1.xlsx
- supplementary material/suppl_table_S4.xlsx
- supplementary material/suppl_table_S6.xlsx
- supplementary material/suppl_table_S7.xlsx
- supplementary material/Suppl_Video S3_REMdeficit_carpalOA.MOV
- supplementary material/Suppl_Video_S2_REMdeficit_collapse.mp4
