# Supplementary material for: Recumbency as an Equine Welfare Indicator in Geriatric Horses and Horses with Chronic Orthopaedic Disease
Source: Animals (Basel). 2021 Nov 8;11(11):3189. doi: 10.3390/ani11113189 (PMC8614510; doi:10.3390/ani11113189)
Supplement: Supplementary file 1 [file animals-11-03189-s001.zip › supplementary material/suppl_table_S1.xlsx]

## Sheet: suppl_table 1
Horse	Age	Sex (M=mare, G=gelding)	Breed (Warmblood (W), Draft (D), or other (O))	Lame (Yes/No)	REM sleep deficient (Yes/No)	Group 1 = young, lame, 2= old, lame, 3= old, sound, 4= young, sound	Straw (S) or Wood Shavings (W)	Single Stall (S) or Group Housing (G)	BCS			Pasture Y/N			Lying									Standing						Locomotion total (walk, trot, canter)
									Round 1	Round 2	Round 3	Round 1	Round 2	Round 3	Round 1			Round 2			Round 3			Round 1		Round 2		Round 3		Round 1		Round 2		Round 3
															minute	mean (%)	s.d. (%)	minute	mean (%)	s.d. (%)	minute	mean (%)	s.d. (%)	mean (%)	s.d. (%)	mean (%)	s.d. (%)	mean (%)	s.d. (%)	mean (%)	s.d. (%)	mean (%)	s.d. (%)	mean (%)	s.d. (%)
1	25	M	W	N	N	3	S	S	7			Y			23.6199	1.64027	0.0466175							76.1093	0.203573					22.6942	0.207922
2	28	G	O	Y	N	2	S	S	3	5	5	N	N	Y	0	0	0	5.12495	0.355899	0.0257871	28.8996	2.00692	0.0197513	91.6122	0.0363158	88.5607	0.117598	78.8264	0.189257	8.35912	0.0361374	11.147	0.116669	20.66	0.18719
3	18	G	D	Y	N	1	W	G	7			N			22.8499	1.5868	2.07859							82.9425	0.168965					14.8002	0.14289
4	25	G	O	N	N	3	S	S	5			N			6.14994	0.427079	0.26892							90.2233	0.0939987					9.36332	0.0914203
5	17	G	O	Y	N	1	S	G	7			Y			83.8422	5.82237	7.43482							66.6211	0.208984					24.8768	0.168732
6	11	G	D	Y	N	1	S	S	6	6		N	N		59.8953	4.15939	29.09	300.393	20.8606	25.9732				63.96	0.368138	59.5419	0.310118			6.92121	0.0728825	15.4986	0.102672
7	12	G	O	Y	N	1	S	S	4			N			363.002	25.2085	3.24735							88.0668	0.152411					8.59003	0.072948
8	27	G	W	Y	N	2	S	S	7			N			48.6791	3.3805	6.41242							82.9355	0.189846					10.2138	0.0863056
9	22	M	O	N	N	3	W	S	6	7		N	N		10.7023	0.743216	0.215136	36.488	2.53389	2.49268				90.919	0.0865916	70.026	0.228783			8.7731	0.0841869	26.8715	0.202338
10	26	M	O	Y	N	2	S	S	4			Y			40.4033	2.80578	0.155323							55.9342	0.22302					40.348	0.229261
11	32	M	O	N	N	3	S	S	7			N			47.9267	3.32824	0.0873676							80.0277	0.113108					16.4969	0.117066
12	25	M	W	Y	N	2	S	S	5	6		Y	N		48.757	3.3859	0.139008	36.4213	2.52926	0.137256				54.0109	0.214142	83.2171	0.184722			41.4672	0.232903	13.4623	0.153654
13	21	G	O	Y	N	2	S	G	6			Y			86.8833	6.03356	0.20635							64.5423	0.200291					27.4613	0.171878
14	21	G	O	Y	N	2	W	G	5			N			179.648	12.4756	0.278972							81.8381	0.272158					5.01978	0.0319864
15	27	G	W	Y	N	2	S	S	5	6		N	Y		64.9589	4.51103	0.104892	71.599	4.97215	0.180819				76.5207	0.121583	67.093	0.244725			19.8332	0.116218	23.2421	0.160343
16	18	G	D	Y	N	1	S	G	7	6	6	Y	N	N	221.139	15.3569	0.311281	166.602	11.5696	0.271228	79.1176	5.49428	0.206106	52.3922	0.234643	80.1791	0.253292	69.7355	0.215763	27.6947	0.190103	8.28168	0.0625291	23.4877	0.173629
17	19	G	W	Y	N	1	W	S	4	3		Y	N		289.368	20.095	0.381417	149.955	10.4136	0.264864				41.8515	0.240596	80.1883	0.253883			34.386	0.229474	8.82912	0.0851633
18	22	M	W	Y	N	2	S	S	6			Y			37.9616	2.63623	0.111496							72.2606	0.132017					23.3715	0.098028
19	25	G	W	Y	N	2		G	3			Y			62.0335	4.30788	0.135649							79.431	0.143097					15.8378	0.101489
20	15	M	W	Y	N	1	S	S	6			N			72.4579	5.0318	0.175683							87.5562	0.164888					3.981	0.0314399
21	29	M	O	Y	N	2	S	S	6			N			59.769	4.15062	0.121249							81.2496	0.163919					15.9512	0.142108
22	19	M	W	Y	N	1	S	S	6	6		N	Y		0	0	0	28.4852	1.97814	0.11949				61.8358	0.18366	81.8906	0.142113			38.1572	0.183637	15.0942	0.114035
23	19	G	W	Y	N	1	S	S	4	4	5	Y	N	N	122.502	8.50709	0.18204	254.153	17.6495	0.285336	55.108	3.82694	0.180749	60.6096	0.199326	78.3857	0.267594	74.8606	0.20962	31.5806	0.183533	5.96603	0.0419678	19.7171	0.17237
24	16	G	W	N	N	4	S	G	6	6		Y	Y		77.2361	5.36362	0.185029	92.7716	6.44248	0.115951				61.5781	0.230548	47.8717	0.178583			31.4073	0.230604	47.6259	0.229985
25	30	G	W	Y	N	2	W	S	6			Y			10.122	0.702914	0.0395214							92.8785	0.0805489					6.51581	0.0723382
26	16	G	W	Y	N	1	S	S	7	7		N	N		0	0	0	40.8893	2.83954	0.155229				71.8971	0.201861	77.8433	0.219453			28.0774	0.20182	18.4654	0.187711
27	4	M	D	Y	N	1	S	G	7			Y			99.4514	6.90635	0.245149							57.775	0.247351					31.743	0.231424
28	28	G	W	Y	N	2	S	S	6			N			89.07	6.18541	0.21067							85.9345	0.199788					5.41506	0.0288252
29	26	G	W	Y	N	2	W	S	3	3		Y	N		52.8884	3.67281	0.0741647	36.3366	2.52337	0.122971				55.5616	0.211535	92.412	0.123464			42.3803	0.223713	4.54105	0.0498909
30	25	G	O	N	N	3	S	S	6			N			23.7682	1.65057	0.0713523							80.9719	0.154035					17.7712	0.149359
31	16	M	W	Y	N	1	S	G	6	6		N	N		16.1855	1.12399	0.074303	0	0	0				90.533	0.0961291	91.3208	0.0659457			8.22472	0.0693347	8.65212	0.0656951
32	21	G	O	N	N	3	S	S	6	6		N	N		80.4527	5.58699	0.147573	92.6246	6.43227	0.0802096				88.2739	0.141153	77.8577	0.119262			5.98891	0.0517067	18.4326	0.124566
33	2	G	D	Y	N	1	S	G	6			Y			136.714	9.49406	0.309621							39.364	0.267066					45.8796	0.327129
34	19	M	D	Y	N	1	W	G	7	6		N	N		76.2701	5.29654	0.157726	70.6242	4.90445	0.135631				86.5777	0.14687	72.232	0.173158			7.7408	0.038311	23.4986	0.159839
35	28	G	O	Y	N	2	W	S	5	5		N	N		40.1032	2.78495	0.0483244	59.2754	4.11634	0.0683897				91.79	0.0647715	81.7958	0.0969633			6.64578	0.0570142	14.9081	0.0958084
36	9	G	O	Y	N	1	S	G	6			Y			89.1611	6.19175	0.182493							35.1584	0.149296					57.0051	0.229571
37	17	M	W	Y	N	1	S	S	5			N			0	0	0							89.0904	0.0912639					10.867	0.0914033
38	31	M	O	Y	Y	2	W	S	5			N			0	0	0							96.1021	0.0342007					3.88492	0.034235
39	23	G	W	Y	N	2	S	G	7	7	7	N	Y	Y	16.6298	1.15485	0.0376006	30.7443	2.13502	0.0561374	8.83069	0.613243	0.0448047	92.9498	0.0733378	58.7577	0.275949	54.16	0.212427	6.3023	0.0675432	40.1738	0.278863	44.869	0.21517
40	28	M	O	Y	N	2	S	G	4			N			53.4565	3.71226	0.0908142							91.2276	0.0944116					5.87989	0.0520059
41	15	M	O	Y	N	1	W	G	5	6	6	Y	N	N	91.9652	6.38648	0.18657	118.841	8.25284	0.184099	14.0225	0.973787	0.0593221	64.0308	0.168514	86.8116	0.174435	76.1784	0.121874	27.5685	0.163673	5.06268	0.0401284	22.8345	0.119738
42	28	G	D	Y	N	2	S	G	4			N			275.531	19.1341	0.380887							53.0949	0.304746					22.076	0.205739
43	20	G	O	Y	N	2	S	G	6			N			29.7159	2.0636	0.0576412							91.689	0.0643426					7.11863	0.0392345
44	14	G	D	Y	N	1	S	S	5	6	6	N	N	Y	47.2026	3.27796	0.0920172	7.77293	0.539787	0.00642742	0	0	0	90.9257	0.0947603	85.5282	0.101819	71.9157	0.232251	6.01093	0.0484233	14.3656	0.101753	28.0635	0.232181
45	20	M	W	Y	N	2	S	S	4	4		Y	N		67.4837	4.68637	0.198162	67.5862	4.69349	0.165128				42.936	0.240413	88.2913	0.15762			50.1031	0.278567	5.81451	0.0455727
46	17	G	D	Y	N	1	W	G	7	7	7	N	N	Y	162.581	11.2904	0.251294	1.99708	0.138686	0.0152328	46.5445	3.23225	0.149798	84.769	0.238062	76.4492	0.133616	58.6786	0.275381	6.05655	0.0397311	23.2893	0.135548	37.4954	0.265505
47	20	M	W	Y	N	2	S	S	6	6		Y	Y		104.323	7.24466	0.205695	145.001	10.0695	0.235621				56.0824	0.184513	56.4124	0.180083			35.3889	0.166666	32.7659	0.161084
48	28	G	W	Y	Y	2	S	S	5	5		N	N		0	0	0	0	0	0				90.6714	0.0576074	76.2858	0.0516311			9.32281	0.0572212	23.7116	0.0516341
49	18	G	W	Y	Y	1	S	G	5	6	6	N	Y	Y	0	0	0	29.303	2.03493	0.0793152	32.3305	2.24517	0.127288	74.3929	0.138573	48.0589	0.265426	33.7654	0.253857	25.5855	0.137983	50.3921	0.276245	63.1332	0.289676
50	25	M	W	N	N	3	S	S	7			N			48.3062	3.3546	0.170295							78.6622	0.200896					16.8898	0.155247
51	32	G	W	Y	Y	2	S	S	6	5		N	N		16.6852	1.1587	0.0809172	69.1398	4.80138	0.243879				94.2784	0.0871824	71.3785	0.274524			4.83995	0.0396293	21.4245	0.209271
52	16	M	W	Y	N	1	S	S	5			Y			54.9059	3.81291	0.0764325							73.3079	0.220293					25.1025	0.218209
53	2	G	D	N	N	4	S	G	7			Y			143.322	9.95291	0.271913							33.799	0.177267					50.6926	0.283733
54	28	G	W	Y	N	2	S	G	4			N			117.756	8.17751	0.200578							77.1907	0.18069					13.8605	0.107356
55	29	M	W	Y	N	2	S	S	6			N			44.4531	3.08702	0.161118							88.8226	0.150722					6.69174	0.0370664
56	20	M	W	Y	N	2	S	S	6			N			80.5023	5.59044	0.0372495							89.6752	0.0653887					9.03578	0.0637082
57	23	M	O	Y	N	2	W	G	5	5		N	N		52.2079	3.62555	0.114635	57.0399	3.9611	0.086073				70.9775	0.0972171	84.1821	0.255935			25.0569	0.237734	13.0509	0.0759849
58	27	M	O	Y	N	2	W	G	5			N			155.245	10.7809	0.189525							84.929	0.180694					6.76623	0.0475324
59	13	G	D	N	N	4	S	S	7	7		Y	Y		49.584	3.44334	0.134801	30.5967	2.12477	0.0803551				67.2247	0.228143	79.0315	0.148071			28.7322	0.224459	19.2	0.140098
60	21	M	W	Y	Y	2	S	G	4	6		N	N		0	0	0	0	0	0.00521055				89.0397	0.0648097	79.1069	0.182624			10.9215	0.0640941	20.7193	0.18061
61	13	M	D	N	N	4	S	S	7	7		Y	Y		55.954	3.8857	0.132551	51.0709	3.54659	0.115374				69.4549	0.233812	64.5347	0.213869			26.1763	0.231419	31.213	0.218125
62	16	M	W	Y	N	1	S	S	5			N			48.0284	3.3353	0.0753081							86.4873	0.111556					11.5426	0.101717
63	26	M	O	Y	Y	2	W	S	4			N			5.565	0.386458	0.033622							89.6018	0.0659202					9.95665	0.053759
64	19	G	D	Y	N	1	S	S	6			N			34.5638	2.40026	0.0724937							92.1621	0.0712417					5.88505	0.0338874
65	18	G	W	Y	N	1	S	S	6			Y			34.7883	2.41586	0.10454							71.2357	0.228665					25.8305	0.224438
66	16	M	W	N	N	4	S	G	7			N			8.31733	0.577593	0.0278368							80.9421	0.0997092					18.5501	0.101119
67	27	M	W	Y	N	2	S	S	6	6		N	Y		187.561	13.025	0.312091	159.246	11.0588	0.310716				78.1806	0.291236	57.2407	0.273461			8.33873	0.0754583	30.1986	0.227957
68	20	M	W	Y	N	2	S	S	6			N			21.5807	1.49866	0.0557186							84.8608	0.1219					14.0559	0.117245
69	16	M	O	Y	N	1	W	G	5	6		N	N		124.937	8.6762	0.184967	77.0031	5.34744	0.0864804				79.5597	0.173842	87.7575	0.0935105			12.3557	0.0906148	9.5877	0.0653783
70	17	M	W	Y	N	1	S	S	6			N			111.692	7.75642	0.144479							86.6441	0.136418					8.75819	0.0562754
71	18	G	O	Y	N	1	S	S	6			Y			137.387	9.54076	0.26548							60.9983	0.235192					24.0582	0.201056
72	24	G	W	Y	N	2	W	S	5	6		N	N		36.5823	2.54044	0.085533	39.4598	2.74027	0.0867364				89.1968	0.114595	88.2583	0.110452			8.47573	0.0881012	9.48597	0.0880389
73	19	G	D	Y	Y	1	S	S	4	5	6	N	N	Y	0	0	0	14.874	1.03292	0.00972494	2.16362	0.150252	0.0187786	93.4117	0.042118	72.0888	0.234641	71.0234	0.220276	6.58413	0.0422989	26.7234	0.220792	28.7205	0.222005
74	17	G	D	Y	N	1	S	S	6	6		N	N		179.996	12.4997	0.395691	104.03	7.22431	0.24462				72.471	0.370174	74.3689	0.231555			5.63196	0.0517075	18.0148	0.13606
75	23	G	W	Y	N	2	S	S	6			Y			35.4022	2.45849	0.0676079							71.2828	0.202263					27.6075	0.203179
76	19	M	O	Y	N	1	S	S	7	7		Y	N		47.9718	3.33137	0.0965438	35.2752	2.44967	0.0453119				28.3867	0.228321	89.621	0.0908507			68.7343	0.263391	8.89814	0.0914862
77	18	G	D	Y	N	1	W	S	6	6		N	N		165.419	11.4874	0.248254	201.267	13.9769	0.32601				80.5322	0.228878	69.7749	0.280592			6.72686	0.0436442	12.6445	0.0851328
78	20	M	O	Y	N	2	S	S	6			Y			122.156	8.48304	0.249551							61.6339	0.22083					26.4588	0.191289
79	26	M	O	Y	N	2	S	S	5	5		N	Y		68.6521	4.76751	0.109398	87.7395	6.09302	0.19374				89.885	0.113542	61.8667	0.232104			6.61071	0.041527	31.6889	0.226168
80	21	G	W	Y	N	2	W	S	6			N			3.66374	0.254426	0.0280164							84.069	0.104438					15.507	0.102901
81	21	M	D	Y	Y	2	S	S	7	7		N	N		0	0	0	0	0	0				94.2371	0.0424338	63.784	0.372266			5.47841	0.0317488	8.36678	0.0959708
82	23	G	W	Y	N	2	S	G	4			N			50.8906	3.53407	0.165178							86.7912	0.176074					9.22904	0.0973011
83	25	M	O	Y	N	2	S	G	5			N			0	0	0.0025331							83.1551	0.0815052					16.7855	0.0814916

## Sheet: Sheet1
Horse	Straw (S) or Wood Shavings (W)	Single Stall (S) or Group Housing (G)	Sex (M=mare G=gelding)	breed group	Breed	Group 1 = young lame, 2= old lame, 3= old sound, 4= young sound	Age	Chronic orthop.disease Yes/No	REM sleep deficiency observed (Y/N)	Farm (1 =A. 2= B1 Hafis. 3 =B2. 4=H. 5=K)	Round	BCS	tracking month	pasture Y/N	lying time budget in mean minutes	lying time budget (%)	standing time budget (%)	locomotion time budget (%)
Baby Bella	S	S	M	O	American Quarter Horse	2	26	Y	N	5	1	4	8	Y	25.7335	3.8	55.93	40.35
Bella	S	S	M	W	Romanian Warmblood	2	25	Y	N	5	1	5	8	Y	31.3586	4.81	54.01	41.47
Burli	S	G	G	D	Draught Horse	1	18	Y	N	4	1	7	9	Y	95.1853	19.83	52.39	27.69
Calvin	W	S	G	W	Bavarian Warmblood	1	19	Y	N	5	1	4	8	Y	131.544	22.08	41.85	34.39
Dorian			G	W	Warmblood	2	25	Y	N	3	1	3	6	Y	10.7198	3.72	79.43	15.84
Felix	S	S	G	W	Austrian Warmblood	1	19	Y	N	4	1	4	9	Y	23.9601	7.21	60.61	31.58
Gigant	W	S	G	W	Warmblood	2	26	Y	N	5	1	3	8	Y	14.3198	2.32	55.56	42.38
Lory	W	G	M	O	Haflinger	1	15	Y	N	4	1	5	9	Y	21.5103	7.66	64.03	27.57
Lotto Vulkano	S	G	G	D	Noriker	2	28	Y	N	2	1	4	8	N	60.516	25.41	53.09	22.08
Martina	S	S	M	W	Romanian Warmblood	2	20	Y	N	5	1	4	7	Y	17.5671	6.71	42.94	50.1
Michi	S	S	M	W	Romanian Warmblood	2	20	Y	N	5	1	6	8	Y	59.0996	12.83	56.08	35.39
Pajero	S	G	G	W	Warmblood	2	28	Y	N	2	1	4	8	N	25.5378	8.57	77.19	13.86
Paula B-stall	W	G	M	O	Haflinger	2	23	Y	N	2	1	5	7	N	4.41033	3.19	70.98	25.06
Rossini	S	S	G	W	Oldenburg	1	18	Y	N	1	1	6	9	Y	8.54036	2.92	71.24	25.83
Stella	W	G	M	O	Haflinger	1	16	Y	N	2	1	5	6	N	9.21068	7.44	79.56	12.36
Tina	S	S	M	O	Haflinger	1	19	Y	N	5	1	7	8	Y	7.95756	2.49	28.39	68.73
Alboro	S	S	G	O	Standardbred- cross	2	28	Y	N	5	2	3	12	N	0	0	91.61	8.36
Flambert	W	S	G	W	Warmblood	2	30	Y	N	1	2	6	10	Y	1.01158	0.46	92.88	6.52
Gigant	W	S	G	W	Warmblood	2	26	Y	N	5	2	3	12	N	8.82009	2.91	92.41	4.54
Hilde	W	G	M	D	South German Coldblood	1	19	Y	N	4	2	7	1	N	20.8642	5.55	86.58	7.74
Rita	W	S	M	O	Haflinger	2	26	Y	Y	1	2	4	10	N	0.451758	0.31	89.6	9.96
Sunny	W	S	G	W	Oldenburg	2	24	Y	N	4	2	5	1	N	3.75749	2	89.2	8.48
Vulkan	S	G	G	W	Warmblood	2	23	Y	N	4	2	4	1	N	8.17206	3.93	86.79	9.23
Alboro	S	S	G	O	Standardbred- cross	2	28	Y	N	5	3	5	3	N	0.920187	0.27	88.56	11.15
Aperio	S	S	G	O	Haflinger	3	25	N	N	5	3	5	3	N	1.10642	0.27	90.22	9.36
Assim	S	S	G	O	Arabian	1	12	Y	N	3	3	4	3	N	14.7669	3.25	88.07	8.59
Bella	S	S	M	W	Romanian Warmblood	2	25	Y	N	5	3	6	3	N	13.5343	2.9	83.22	13.46
Blitz	W	G	G	O	Haflinger	2	21	Y	N	2	3	5	2	N	26.4671	13.1	81.84	5.02
Burli	S	G	G	D	Draught Horse	1	18	Y	N	4	3	6	4	N	35.359	12.07	80.18	8.28
Calvin	W	S	G	W	Bavarian Warmblood	1	19	Y	N	5	3	3	3	N	42.6553	10.12
Dorita	S	S	M	W	Romanian Warmblood	1	15	Y	N	5	3	6	3	N	60.477	7	87.56	3.98
Felix	S	S	G	W	Austrian Warmblood	1	19	Y	N	4	3	4	4	N	54.1923	15.52	78.39	5.97
Gert	S	S	G	W	Romanian Warmblood	2	28	Y	N	5	3	6	3	N	61.8884	7.7	85.93	5.42
Gloomy	S	G	M	W	Warmblood	1	16	Y	N	3	3	6	3	N	3.7502	1.24	90.53	8.22
Herby	S	S	G	O	Pintabian	3	21	N	N	1	3	6	2	N	16.5082	5.35	88.27	5.99
Katharina	S	S	M	W	Romanian Warmblood	1	17	Y	N	5	3	5	3	N	0	0	89.09	10.87
Lakota	W	S	M	O	Pinto-Warmblood Cross	2	31	Y	Y	1	3	5	2	N	0	0	96.1	3.88
Larry	S	G	G	W	Oldenburg	2	23	Y	N	4	3	7	4	N	4.07781	0.5	92.95	6.3
Lena	S	G	M	O	Haflinger	2	28	Y	N	2	3	4	2	N	9.67236	2.32	91.23	5.88
Lory	W	G	M	O	Haflinger	1	15	Y	N	4	3	6	4	N	28.9185	8.7	86.81	5.06
Marco	S	G	G	O	Haflinger	2	20	Y	N	2	3	6	2	N	1.10988	0.92	91.69	7.12
Markus	S	S	G	D	Percheron	1	14	Y	N	4	3	5	3	N	8.63858	3.07	90.93	6.01
Martina	S	S	M	W	Romanian Warmblood	2	20	Y	N	5	3	4	3	N	21.0847	5.86	88.29	5.81
Massimo	W	G	G	D	Noriker	1	17	Y	N	4	3	7	4	N	22.7202	8.88	84.77	6.06
Mistral	S	S	G	W	Selle Français	2	28	Y	Y	1	3	5	2	N	0	0	90.67	9.32
Misty	S	G	G	W	Irish Sport Horse	1	18	Y	Y	4	3	5	4	N	0	0	74.39	25.59
Monte Video	S	S	G	W	Hanoverian	2	32	Y	Y	1	3	6	2	N	1.65949	0.64	94.28	4.84
Paula	S	S	M	W	Romanian Warmblood	2	20	Y	N	5	3	6	3	N	2.87027	0.81	89.68	9.04
Paula B-stall	W	G	M	O	Haflinger	2	23	Y	N	2	3	5	2	N	3.1529	2.53	84.18	13.05
Pauline	W	G	M	O	Haflinger	2	27	Y	N	2	3	5	5	N	22.7284	7.89	84.93	6.77
Piri	S	G	M	W	Warmblood	2	21	Y	Y	3	3	4	3	N	0	0	89.04	10.92
Reny	S	S	M	W	Romanian Warmblood	1	16	Y	N	5	3	5	3	N	6.43947	1.77	86.49	11.54
Robinson	S	S	G	D	South German Coldblood	1	19	Y	N	4	3	6	4	N	5.56757	1.95	92.16	5.89
Steffi	S	S	M	W	Romanian Warmblood	2	20	Y	N	5	3	6	3	N	5.94637	1	84.86	14.06
Stella	W	G	M	O	Haflinger	1	16	Y	N	2	3	6	2	N	3.84598	2.21	87.76	9.59
Sternschnuppe	S	S	M	W	Romanian Warmblood	1	17	Y	N	5	3	6	3	N	14.9516	4.41	86.64	8.76
Ted	S	S	G	D	Shire Horse	1	19	Y	Y	4	3	4	4	N	0	0	93.41	6.58
Tina	S	S	M	O	Haflinger	1	19	Y	N	5	3	7	3	N	6.10501	1.31	89.62	8.9
Titus	W	S	G	D	Noriker	1	18	Y	N	1	3	6	2	N	30.7133	11.91	80.53	6.73
Tosca	S	S	M	O	Standardbred	1	26	Y	N	1	3	5	2	N	10.6248	3.11	89.88	6.61
Vera	S	S	M	D	Noriker	1	21	Y	Y	1	3	7	2	N	0	0	94.24	5.48
Alboro	S	S	G	O	Standardbred- cross	1	28	Y	N	5	4	5	5	Y	0.824663	0.16	78.83	20.66
Arie	S	G	G	O	Friesian	1	17	Y	N	4	4	7	6	Y	39.5304	7.43	66.62	24.88
Arthos	S	S	G	D	Percheron	1	11	Y	N	1	4	6	4	N	88.9692	29.09	63.96	6.92
Babsi	W	S	M	O	Haflinger	3	22	N	N	1	4	6	4	N	0.63548	0.22	90.92	8.77
Bimbo	S	G	G	O	Friesian	2	21	Y	N	1	4	6	6	Y	39.105	7.02	64.54	27.46
Buddy	S	S	G	W	Warmblood	2	27	Y	N	1	4	5	4	N	13.069	3.63	76.52	19.83
Burli	S	G	G	D	Draught Horse	1	18	Y	N	4	4	6			32.5504	6.31	69.74	23.49
Cassandra	S	S	M	W	Romanian Warmblood	2	22	Y	N	5	4	6	6	Y	15.7202	3.5	72.26	23.37
Fee	S	S	M	W	Sachsen-Anhaltiner	1	19	Y	N	1	4	6	6	N	0	0	61.84	38.16
Felix	S	S	G	W	Austrian Warmblood	1	19	Y	N	4	4	5	6	N	20.2807	4.99	74.86	19.72
Fidelio	S	G	G	W	Swiss Warmblood	4	16	N	N	4	4	6	6	Y	35.0854	6.7	61.58	31.41
Franzi	S	S	G	W	Warmblood	1	16	Y	N	4	4	7	6	N	0	0	71.9	28.08
Gazelle	S	G	M	D	Percheron	1	4	Y	N	4	4	7	6	Y	49.3865	9.15	57.77	31.74
Gloomy	S	G	M	W	Warmblood	1	16	Y	N	3	4	6	5	N	0	0	91.32	8.65
Hilde	W	G	M	D	South German Coldblood	1	19	Y	N	4	4	6	6	N	17.3593	3.92	72.23	23.5
Karim	W	S	G	O	Arabian	2	28	Y	N	1	4	5	4	N	5.97404	1.19	91.79	6.65
Larry	S	G	G	W	Oldenburg	2	23	Y	N	4	4	7	6	Y	3.94654	0.7	58.76	40.17
Lory	W	G	M	O	Haflinger	1	15	Y	N	4	4	6	6	N	3.85647	0.98	76.18	22.83
Markus	S	S	G	D	Percheron	1	14	Y	N	4	4	6	6	N	0	0	85.53	14.37
Massimo	W	G	G	D	Noriker	1	17	Y	N	4	4	7	6	N	3.23417	0.43	76.45	23.29
Michi	S	S	M	W	Romanian Warmblood	2	20	Y	N	5	4	6	6	Y	47.9349	9.71	56.41	32.77
Mistral	S	S	G	W	Selle Français	2	28	Y	Y	1	4	5	4	N	0	0	76.29	23.71
Misty	S	G	G	W	Irish Sport Horse	1	18	Y	Y	4	4	6	6	Y	6.57088	1.22	48.06	50.39
Nelle	S	S	M	W	Romanian Warmblood	1	16	Y	N	5	4	5	5	Y	10.7515	1.56	73.31	25.1
Pandua	S	S	M	W	Westfalian	2	29	Y	N	1	4	6	4	N	31.9984	4.63	88.82	6.69
Pioneer	S	S	G	D	Shire Horse	4	13	N	N	4	4	7	6	Y	16.8881	3.96	67.22	28.73
Piri	S	G	M	W	Warmblood	2	21	Y	Y	3	4	6	5	N	0	0	79.11	20.72
Queen of Roses the 2nd	S	S	M	D	Shire Horse	4	13	N	N	4	4	7	6	Y	15.0409	3.66	69.45	26.18
Savanna	S	G	M	W	Warmblood	4	16	N	N	3	4	7	5	N	4.88694	0.46	80.94	18.55
Sonata	S	S	M	W	Warmblood	2	27	Y	N	1	4	6	4	N	54.7093	14.21	78.18	8.34
Sunny	W	S	G	W	Oldenburg	2	24	Y	N	1	4	6	4	N	7.53376	1.83	88.26	9.49
Ted	S	S	G	D	Shire Horse	1	19	Y	Y	4	4	5	6	N	0	0.05	72.09	26.72
Tiger	S	S	G	D	Percheron	1	17	Y	N	1	4	6	4	N	157.132	18.64	72.47	5.63
Wendy	S	G	M	O	Haflinger	2	25	Y	N	4	4	5	6	N	0	0	83.16	16.79
Aischa	S	S	M	W	Hanoverian	3	25	N	N	1	5	7	7	Y	3.66279	0.95	76.11	22.69
Anderl	W	G	G	D	South German Coldblood	1	18	Y	N	1	5	7	7	N	10.7218	2.08	82.94	14.8
Arthos	S	S	G	D	Percheron	1	11	Y	N	1	5	6	7	N	93.5036	25.97	59.54	15.5
Avon	S	S	G	W	Austrian Warmblood	2	27	Y	N	1	5	7	7	N	30.7796	6.41	82.94	10.21
Babsi	W	S	M	O	Haflinger	3	22	N	N	1	5	7	7	N	11.9649	2.49	70.03	26.87
Belinda	S	S	M	O	Haflo-Arabian	3	32	N	N	1	5	7	7	N	16.054	3.07	80.03	16.5
Buddy	S	S	G	W	Warmblood	2	27	Y	N	1	5	6	7	Y	26.4805	5.82	67.09	23.24
Esperanza	S	S	M	O	Standardbred	2	29	Y	N	1	5	6	7	N	10.8552	2.54	81.25	15.95
Fee	S	S	M	W	Sachsen-Anhaltiner	1	19	Y	N	1	5	6	7	Y	32.996	3.82	81.89	15.09
Fidelio	S	G	G	W	Swiss Warmblood	4	16	N	N	4	5	6	8	Y	32.1283	5.02	47.87	47.63
Franzi	S	S	G	W	Warmblood	1	16	Y	N	4	5	7	8	N	26.1255	3	77.84	18.47
Gitano	S	S	G	O	Haflo-Arabian	3	25	N	N	1	5	6	7	N	2.39957	1.08	80.97	17.77
Herby	S	S	G	O	Pintabian	3	21	N	N	1	5	6	7	N	13.9804	3.56	77.86	18.43
Herzog	S	G	G	D	Noriker	1	2	Y	N	4	5	6	8	Y	104.561	11.8	39.36	45.88
Karim	W	S	G	O	Arabian	2	28	Y	N	1	5	5	7	N	14.5422	2.69	81.8	14.91
Karino	S	G	G	O	Standardbred	1	9	Y	N	4	5	6	8	Y	58.7998	7.32	35.16	57.01
Larry	S	G	G	W	Oldenburg	2	23	Y	N	4	5	7	8	Y	6.62302	0.92	54.16	44.87
Markus	S	S	G	D	Percheron	1	14	Y	N	4	5	6	8	Y	0	0	71.92	28.06
Massimo	W	G	G	D	Noriker	1	17	Y	N	4	5	7	8	Y	18.1043	3.88	58.68	37.5
Misty	S	G	G	W	Irish Sport Horse	1	18	Y	Y	4	5	6	8	Y	21.9599	3.37	33.77	63.13
Monera	S	S	M	W	Austrian Warmblood	3	25	N	N	1	5	7	7	N	30.788	4.1	78.66	16.89
Monte Video	S	S	G	W	Hanoverian	2	32	Y	Y	1	5	5	7	N	34.4317	6.38	71.38	21.42
Nonius	S	G	G	D	Noriker	4	2	N	N	4	5	7	8	Y	110.547	12.16	33.8	50.69
Pioneer	S	S	G	D	Shire Horse	4	13	N	N	4	5	7	8	Y	8.03726	1.53	79.03	19.2
Queen of Roses the 2nd	S	S	M	D	Shire Horse	4	13	N	N	4	5	7	8	Y	19.0468	4.24	64.53	31.21
Sonata	S	S	M	W	Warmblood	2	27	Y	N	1	5	6	7	Y	59.3517	12.36	57.24	30.2
Sultan	S	S	G	O	Friesian	1	18	Y	N	1	5	6	7	Y	70.8573	13.94	61	24.06
Sunny	W	S	G	W	Oldenburg	2	24	Y	N	1	5	6	7	N	4.44291	1.23	86.1	11.62
Ted	S	S	G	D	Shire Horse	1	19	Y	Y	4	5	6	8	Y	0	0	71.02	28.72
Tiger	S	S	G	D	Percheron	1	17	Y	N	1	5	6	7	N	22.583	9.28	74.37	18.01
Timon	S	S	G	W	Warmblood	2	23	Y	N	1	5	6	7	Y	3.82117	0.77	71.28	27.61
Titus	W	S	G	D	Noriker	1	18	Y	N	1	5	6	7	N	63.1475	17.36	69.77	12.64
Topsi	S	S	M	O	Haflinger	2	20	Y	N	1	5	6	7	Y	56.4458	10.94	61.63	26.46
Tosca	S	S	M	O	Standardbred	2	26	Y	N	1	5	5	7	Y	39.3113	7.51	61.87	31.69
Ulrich	W	S	G	W	Westfalian	2	21	Y	N	4	5	6	7	N	2.31386	0.51	84.07	15.51
Vera	S	S	M	D	Noriker	2	21	Y	Y	1	5	7	7	N	0	0	63.78	8.37

## Sheet: Berechnung
Horse	Round	Summe der Minuten	Getrackte Stunden	Mean minutes per day
Baby Bella	1	54.6836	51	25.7335
Bella	1	69.2503	53	31.3586
Burli	1	285.556	72	95.1853
Calvin	1	317.898	58	131.544
Dorian	1	53.599	120	10.7198
Felix	1	103.827	104	23.9601
Gigant	1	33.4128	56	14.3198
Lory	1	110.24	123	21.5103
Lotto Vulkano	1	365.617	145	60.516
Martina	1	96.619	132	17.5671
Michi	1	184.686	75	59.0996
Pajero	1	123.433	116	25.5378
Paula B-stall	1	45.9409	250	4.41033
Rossini	1	41.9901	118	8.54036
Stella	1	107.074	279	9.21068
Tina	1	35.809	108	7.95756
Alboro	2	0	74	0
Flambert	2	6.57524	156	1.01158
Gigant	2	41.8954	114	8.82009
Hilde	2	79.9796	92	20.8642
Rita	2	4.49876	239	0.451758
Sunny	2	28.8074	184	3.75749
Vulkan	2	56.5234	166	8.17206
Alboro	3	3.87245	101	0.920187
Aperio	3	3.87245	84	1.10642
Assim	3	46.7618	76	14.7669
Bella	3	41.7307	74	13.5343
Blitz	3	188.578	171	26.4671
Burli	3	173.849	118	35.359
Calvin	3	145.739	82	42.6553
Dorita	3	100.795	40	60.477
Felix	3	223.543	99	54.1923
Gert	3	110.883	43	61.8884
Gloomy	3	17.8135	114	3.7502
Herby	3	77.0381	112	16.5082
Katharina	3	0	43	0
Lakota	3	0	143	0
Larry	3	7.13616	42	4.07781
Lena	3	33.4503	83	9.67236
Lory	3	125.313	104	28.9185
Marco	3	13.2261	286	1.10988
Markus	3	44.2727	123	8.63858
Martina	3	84.3386	96	21.0847
Massimo	3	127.801	135	22.7202
Mistral	3	0	127	0
Misty	3	0	43	0
Monte Video	3	9.19633	133	1.65949
Paula	3	11.6007	97	2.87027
Paula B-stall	3	36.3897	277	3.1529
Pauline	3	113.642	120	22.7284
Piri	3	0	107	0
Reny	3	25.4896	95	6.43947
Robinson	3	28.0698	121	5.56757
Steffi	3	14.3704	58	5.94637
Stella	3	31.8896	199	3.84598
Sternschnuppe	3	63.5444	102	14.9516
Ted	3	0	76	0
Tina	3	18.8238	74	6.10501
Titus	3	171.483	134	30.7133
Tosca	3	44.7128	101	10.6248
Vera	3	0	142	0
Alboro	4	2.37091	69	0.824663
Arie	4	107.061	65	39.5304
Arthos	4	418.897	113	88.9692
Babsi	4	3.09796	117	0.63548
Bimbo	4	101.021	62	39.105
Buddy	4	52.2761	96	13.069
Burli	4	90.8699	67	32.5504
Cassandra	4	50.4357	77	15.7202
Fee	4	0	76	0
Felix	4	71.8276	85	20.2807
Fidelio	4	96.4849	66	35.0854
Franzi	4	0	78	0
Gazelle	4	131.697	64	49.3865
Gloomy	4	0	64	0
Hilde	4	56.4177	78	17.3593
Karim	4	17.1754	69	5.97404
Larry	4	10.0308	61	3.94654
Lory	4	14.1404	88	3.85647
Markus	4	0	65	0
Massimo	4	6.19883	46	3.23417
Michi	4	139.81	70	47.9349
Mistral	4	0	66	0
Misty	4	17.5223	64	6.57088
Nelle	4	22.399	50	10.7515
Pandua	4	66.6633	50	31.9984
Pioneer	4	56.9973	81	16.8881
Piri	4	0	111	0
Queen of Roses the 2nd	4	52.6431	84	15.0409
Savanna	4	14.2536	70	4.88694
Sonata	4	196.042	86	54.7093
Sunny	4	26.3681	84	7.53376
Ted	4	0	141	0
Tiger	4	268.433	41	157.132
Wendy	4	0	100	0
Aischa	5	13.7354	90	3.66279
Anderl	5	29.9316	67	10.7218
Arthos	5	374.014	96	93.5036
Avon	5	92.3389	72	30.7796
Babsi	5	35.8946	72	11.9649
Belinda	5	44.1484	66	16.054
Buddy	5	83.8548	76	26.4805
Esperanza	5	36.6362	81	10.8552
Fee	5	54.9933	40	32.996
Fidelio	5	72.2887	54	32.1283
Franzi	5	41.3654	38	26.1255
Gitano	5	15.4972	155	2.39957
Herby	5	51.2614	88	13.9804
Herzog	5	169.912	39	104.561
Karim	5	38.7791	64	14.5422
Karino	5	105.35	43	58.7998
Larry	5	13.246	48	6.62302
Markus	5	0	65	0
Massimo	5	55.8215	74	18.1043
Misty	5	48.4947	53	21.9599
Monera	5	59.0103	46	30.788
Monte Video	5	91.8179	64	34.4317
Nonius	5	175.032	38	110.547
Pioneer	5	22.1025	66	8.03726
Queen of Roses the 2nd	5	61.1083	77	19.0468
Sonata	5	178.055	72	59.3517
Sultan	5	200.762	68	70.8573
Sunny	5	17.7716	96	4.44291
Ted	5	0	59	0
Tiger	5	133.616	142	22.583
Timon	5	11.1451	70	3.82117
Titus	5	249.959	95	63.1475
Topsi	5	157.578	67	56.4458
Tosca	5	108.106	66	39.3113
Ulrich	5	7.32723	76	2.31386
Vera	5	0	89	0
