# Supplementary material for: Recumbency as an Equine Welfare Indicator in Geriatric Horses and Horses with Chronic Orthopaedic Disease
Source: Animals (Basel). 2021 Nov 8;11(11):3189. doi: 10.3390/ani11113189 (PMC8614510; doi:10.3390/ani11113189)
Supplement: Supplementary file 1 [file animals-11-03189-s001.zip › supplementary material/suppl_table_S4.xlsx]

## Sheet: suppl.table2_lying 
Horse	0verall			0-1			1-2			2-3			3-4			4-5			5-6			6-7			7-8			8-9			9-10			10-11			11-12			12-13			13-14			14-15			15-16
	min per hour	mean (%)	s.d. (%)	min per hour	mean (%)	s.d. (%)	min per hour	mean (%)	s.d. (%)	min per hour	mean (%)	s.d. (%)	min per hour	mean (%)	s.d. (%)	min per hour	mean (%)	s.d. (%)	min per hour	mean (%)	s.d. (%)	min per hour	mean (%)	s.d. (%)	min per hour	mean (%)	s.d. (%)	min per hour	mean (%)	s.d. (%)	min per hour	mean (%)	s.d. (%)	min per hour	mean (%)	s.d. (%)	min per hour	mean (%)	s.d. (%)	min per hour	mean (%)	s.d. (%)	min per hour	mean (%)	s.d. (%)	min per hour	mean (%)	s.d. (%)	min per hour
1	22.1612	38.7177	32.1456	8.43902	14.065	0.495549	56.2397	93.7327	0	12.4065	27.8965	14.848	0	0	0	0	0	0	0	0	0	0	0	0	0	0	0	0	0	0	0	0	0	0	0	0	0	0	0	0	0	0	0	0	0	0	0	0	0
2	29.4692	49.1039	25.1683	25.9759	43.2837	34.8827	15.3242	25.5403	0.151542	0	0	0	0	0	0	0	0	0	0	0	0	0	0	0	0	0	0	13.1399	21.8999	0	0	0	0	0	0	0	0	0	0	0	0	0	58.6379	97.7298	0	0	0	0	0
3	36.0849	60.1399	28.0873	0	0	0	52.9364	88.2272	0	19.2333	32.0527	1.29926	0	0	0	0	0	0	0	0	0	0	0	0	0	0	0	0	0	0	0	0	0	0	0	0	0	0	0	0	0	0	0	0	0	0	0	0	0
4	15.3748	25.6247	0.19161	15.4898	25.8164	0	15.2599	25.4331	0	0	0	0	0	0	0	0	0	0	0	0	0	0	0	0	0	0	0	0	0	0	0	0	0	0	0	0	0	0	0	0	0	0	0	0	0	0	0	0	0
5	24.7642	41.2736	20.2782	38.5587	64.2645	43.5835	29.2928	48.8212	24.1711	0	0	0	0	0	0	0	0	0	0	0	0	0	0	0	0	0	0	0	0	0	0	0	0	0	0	0	0	0	0	0	0	0	0	0	0	0	0	0	0
6	32.6008	66.5503	23.9126	59.5164	99.194	0	0	0	0	0	0	0	0	0	0	0	0	0	0	0	0	0	0	0	0	0	0	0	0	0	0	0	0	0	0	0	0	0	0	0	0	0	0	0	0	0	0	0	0
7	35.5073	60.6819	15.5286	40.3283	65.1939	41.1291	50.101	82.4831	32.0294	44.2233	73.5223	28.7791	16.7157	39.8357	21.9229	0	0	0	0	0	0	0	0	0	0	0	0	0	0	0	0	0	0	0	0	0	20.2922	33.8197	13.3543	32.9855	62.0983	27.28	36.2754	60.2759	42.8477	47.3607	78.9345	16.0254	29.124
8	25.9643	43.0883	12.455	20.1142	32.7899	12.7822	22.9515	38.2525	0.458234	22.1652	36.9342	0	0	0	0	0	0	0	0	0	0	0	0	0	0	0	0	0	0	0	0	0	0	0	0	0	0	0	0	0	0	0	0	0	0	0	0	0	0
9	34.531	57.5508	3.14824	37.6065	62.6751	52.1262	34.4394	57.3983	45.2056	32.6138	54.3563	0	0	0	0	0	0	0	0	0	0	0	0	0	0	0	0	0	0	0	0	0	0	33.4641	55.7735	0	0	0	0	0	0	0	0	0	0	0	0	0	0
10	30.7801	51.3001	27.2607	11.7713	19.6187	0	51.6993	86.1655	0	28.8697	48.1161	26.1321	0	0	0	0	0	0	0	0	0	0	0	0	0	0	0	0	0	0	0	0	0	0	0	0	0	0	0	0	0	0	0	0	0	0	0	0	0
11	17.9814	32.7989	13.3397	35.4917	59.1518	0	14.3952	23.9921	2.0969	16.0861	26.6817	12.3505	0	0	0	0	0	0	0	0	0	0	0	0	0	0	0	0	0	0	0	0	0	0	0	0	0	0	0	0	0	0	0	0	0	0	0	0	0
12	14.3319	26.1315	14.6999	23.8152	54.6403	27.8665	20.0779	33.459	16.7051	18.9538	30.8522	17.4904	11.7832	19.6386	0	0	0	0	0	0	0	0	0	0	0	0	0	0	0	0	0	0	0	7.67694	12.7949	0	0	0	0	0	0	0	0	0	0	21.9711	36.6185	0	6
13	27.0983	45.0772	26.1466	30.7699	51.2504	38.9551	27.0102	45.0167	26.6398	43.0318	71.147	25.0211	0	0	0	0	0	0	0	0	0	0	0	0	0	0	0	0	0	0	0	0	0	0	0	0	7.54371	12.5729	0	0	0	0	0	0	0	0	0	0	0
14	31.579	52.461	24.0937	18.8748	31.4356	4.21425	38.4131	63.3605	25.7578	38.3698	71.4428	32.5328	43.278	72.13	36.0299	27.3844	45.6407	25.444	43.9142	73.1903	6.59739	33.5933	55.9889	0	15.8315	26.3859	0	26.795	44.6583	0	0	0	0	8.99333	14.9889	0	42.8894	71.4682	0	0	0	0	0	0	0	0	0	0	0
15	20.1047	35.839	13.5069	24.4273	45.492	30.2324	25.2825	46.4231	13.1863	31.9185	53.1193	28.7676	0	0	0	0	0	0	0	0	0	0	0	0	0	0	0	0	0	0	0	0	0	0	0	0	13.4739	22.4563	0	0	0	0	0	0	0	0	0	0	0
16	25.0627	42.3685	11.5002	24.2469	46.3928	29.9968	39.0639	61.7315	50.3244	29.6489	47.4015	39.271	33.6601	56.0885	29.6372	25.6379	42.7298	0	0	0	0	0	0	0	14.9625	24.9374	0	19.4029	42.2697	28.4647	22.1145	36.8575	0	15.3273	25.5454	0	31.7372	52.8953	0	15.269	25.4482	0	0	0	0	0	0	0	0
17	31.4595	54.5068	25.0329	36.0905	74.8954	30.784	50.9078	84.8464	22.7459	50.3947	83.8775	7.53898	13.9577	28.2628	22.3867	9.49665	15.8277	0	22.1966	36.8494	0	38.3356	63.8843	0	0	0	0	0	0	0	0	0	0	0	0	0	0	0	0	0	0	0	0	0	0	0	0	0	0
18	21.6263	36.0411	2.65195	22.0987	36.8312	8.10147	19.487	32.471	28.304	0	0	0	0	0	0	0	0	0	0	0	0	0	0	0	0	0	0	0	0	0	0	0	0	0	0	0	0	0	0	0	0	0	0	0	0	0	0	0	0
19	20.867	39.6326	21.9074	17.4746	48.8457	26.3644	32.8396	54.7327	0	1.78549	17.9758	0	20.8648	34.7744	3.95834	31.3055	52.0926	15.21	0	0	0	0	0	0	8.65498	14.425	0	0	0	0	0	0	0	9.9263	15.1544	0	0	0	0	25.3919	42.182	0	0	0	0	0	0	0	0
20	21.7375	41.8365	10.9805	16.5585	27.5975	1.37732	22.1237	36.8728	0	32.1911	53.6519	0	14.2873	23.8122	0	0	0	0	0	0	0	0	0	0	0	0	0	0	0	0	0	0	0	0	0	0	0	0	0	0	0	0	0	0	0	0	0	0	0
21	30.4523	50.7478	34.0004	23.3239	38.8732	9.18292	10.5392	17.5582	5.69461	9.67313	16.1219	0	0	0	0	0	0	0	0	0	0	0	0	0	0	0	0	0	0	0	0	0	0	0	0	0	0	0	0	0	0	0	0	0	0	0	0	0	0
22	23.3839	38.7012	21.0734	41.2973	68.3683	0	12.8476	21.4127	0	0	0	0	0	0	0	0	0	0	0	0	0	0	0	0	0	0	0	0	0	0	0	0	0	0	0	0	0	0	0	0	0	0	0	0	0	0	0	0	0
23	25.9166	46.0813	19.8864	25.0505	48.1466	24.1916	36.3677	60.5042	20.7897	31.2796	51.9293	33.6089	36.7507	61.0344	36.779	30.5499	65.811	34.5762	0	0	0	33.2646	54.8465	45.1874	29.3929	48.8488	0	7.56847	32.5561	29.7623	29.9698	49.9496	32.2268	43.7818	72.9606	34.3272	7.54793	12.5798	0	51.8154	85.1359	0	10.6603	17.7418	4.8124	7.72589	12.8765	0	18.4873
24	21.5074	44.0763	16.0348	30.4018	75.6697	29.0142	22.5591	37.5956	9.35476	28.5759	47.4875	20.096	18.9538	61.5896	8.68666	0	0	0	0	0	0	0	0	0	0	0	0	0	0	0	0	0	0	0	0	0	11.1412	18.5667	0	28.6288	47.7146	0	0	0	0	0	0	0	0
25	14.324	23.6179	10.5347	0	0	0	0	0	0	0	0	0	0	0	0	0	0	0	0	0	0	0	0	0	7.89911	13.1652	0	13.4589	22.4315	0	21.6923	36.1538	0	21.8516	35.1419	0	6.71828	11.1971	0	0	0	0	0	0	0	0	0	0	0
26	43.5416	72.569	13.2604	35.5855	59.3085	20.7134	0	0	0	0	0	0	0	0	0	0	0	0	0	0	0	0	0	0	0	0	0	0	0	0	0	0	0	0	0	0	0	0	0	0	0	0	0	0	0	0	0	0	0
27	28.9017	47.9966	22.2592	48.1311	80.2184	16.818	31.41	52.35	41.2752	17.7624	29.5104	20.2766	0	0	0	0	0	0	0	0	0	0	0	0	0	0	0	0	0	0	0	0	0	0	0	0	0	0	0	0	0	0	0	0	0	0	0	0	0
28	33.5349	55.8902	19.8112	0	0	0	39.2123	65.3479	24.8382	44.7983	74.6638	0	0	0	0	0	0	0	0	0	0	0	0	0	0	0	0	0	0	0	0	0	0	0	0	0	0	0	0	0	0	0	0	0	0	0	0	0	0
29	25.4304	44.8238	27.158	8.96265	13.4934	0	9.28575	15.4676	0	24.7999	47.3332	24.1196	28.106	46.8151	11.82	0	0	0	0	0	0	0	0	0	55.1626	91.9377	0	46.378	77.2966	0	0	0	0	0	0	0	0	0	0	0	0	0	0	0	0	0	0	0	0
30	15.658	38.0737	16.2738	34.4324	57.3869	1.21842	0	0	0	0	0	0	0	0	0	0	0	0	3.82996	51.3338	0	0	0	0	0	0	0	0	0	0	0	0	0	0	0	0	0	0	0	0	0	0	0	0	0	0	0	0	0
31	56.6784	40.6518	10.1064	31.7124	52.8539	0	0	0	0	0	0	0	25.5838	42.6385	0	0	0	0	25.4175	42.3625	0	0	0	0	0	0	0	0	0	0	0	0	0	144	24.7525	0	0	0	0	0	0	0	0	0	0	0	0	0	0
32	22.8602	40.3785	12.8331	14.4271	24.0435	16.3358	26.3755	43.9577	36.6339	17.5262	32.8004	13.2473	14.2146	31.191	19.0179	25.5858	42.6407	22.9165	0	0	0	12.9999	21.6665	0	0	0	0	0	0	0	0	0	0	0	0	0	0	0	0	0	0	0	0	0	0	35.9632	59.8438	0	0
33	37.2495	66.1429	24.2239	48.7781	81.2965	9.22808	27.5075	45.824	44.0564	56.1101	93.4517	2.97532	51.9936	85.1656	0	0	0	0	0	0	0	0	0	0	0	0	0	0	0	0	0	0	0	0	0	0	0	0	0	0	0	0	0	0	0	0	0	0	0
34	25.1776	43.9957	11.5089	33.7354	56.2257	0	25.5994	46.395	21.5971	29.2578	56.2408	27.9448	36.5104	60.8507	21.1302	0	0	0	0	0	0	21.9669	36.6116	0	22.3337	37.2228	0	33.7544	56.1757	0	0	0	0	0	0	0	0	0	0	0	0	0	0	0	0	0	0	0	0
35	21.6924	36.8992	20.7888	16.381	27.0337	18.2508	6.97501	16.625	1.47644	12.5529	20.7083	9.58013	0	0	0	0	0	0	0	0	0	0	0	0	0	0	0	0	0	0	0	0	0	0	0	0	8.72879	14.548	0	33.9276	56.546	0	46.5676	77.6127	0	0	0	0	0
36	22.8811	39.964	15.2765	36.8273	61.3785	47.8289	39.0042	64.7149	46.6455	19.3478	32.1746	0	1.53134	17.5522	0	0	0	0	0	0	0	0	0	0	0	0	0	0	0	0	0	0	0	0	0	0	0	0	0	0	0	0	0	0	0	0	0	0	0
37	0	0	0	0	0	0	0	0	0	0	0	0	0	0	0	0	0	0	0	0	0	0	0	0	0	0	0	0	0	0	0	0	0	0	0	0	0	0	0	0	0	0	0	0	0	0	0	0	0
38	0	0	0	0	0	0	0	0	0	0	0	0	0	0	0	0	0	0	0	0	0	0	0	0	0	0	0	0	0	0	0	0	0	0	0	0	0	0	0	0	0	0	0	0	0	0	0	0	0
39	19.1488	36.9142	17.1213	14.2723	23.7872	0	35.6179	59.3618	0	0	0	0	0	0	0	0	0	0	0	0	0	0	0	0	17.9952	29.9917	0	0	0	0	0	0	0	0	0	0	0	0	0	0	0	0	0	0	0	0	0	0	0
40	28.6338	52.5299	22.3172	7.38153	27.298	8.15438	0	0	0	7.98691	28.3115	9.43037	29.7284	48.4547	0	48.7165	81.1942	0	0	0	0	0	0	0	0	0	0	0	0	0	0	0	0	0	0	0	0	0	0	0	0	0	0	0	0	0	0	0	0
41	17.7006	37.7893	8.56353	24.0757	55.1123	24.4495	21.4682	42.1822	15.1348	22.5025	37.5025	17.1004	8.17676	43.6239	23.9715	0	0	0	0	0	0	15.1287	25.2145	0	27.2924	45.4874	0	0	0	0	0	0	0	13.669	22.7816	0	0	0	0	0	0	0	0	0	0	0	0	0	0
42	36.0104	62.5276	20.2958	50.2771	83.7927	28.462	44.77	77.0084	35.9902	51.1625	85.259	28.3017	22.8205	50.0067	27.9008	14.8788	24.798	0	0	0	0	0	0	0	0	0	0	0	0	0	0	0	0	0	0	0	0	0	0	0	0	0	0	0	0	0	0	0	0
43	18.8187	33.0744	19.89	16.5883	27.6472	0	0	0	0	14.0386	23.3976	6.4405	12.2133	30.3004	19.2022	21.2651	39.1888	23.6499	23.9951	39.9879	26.5218	0	0	0	0	0	0	0	0	0	8.33543	13.8834	0	0	0	0	0	0	0	0	0	0	0	0	0	0	0	0	0
44	15.8078	31.9238	11.7461	3.07457	42.6243	12.249	18.9464	31.5774	8.20413	8.9761	24.9598	9.84976	15.4883	25.6076	2.31024	7.17735	11.9622	0	0	0	0	0	0	0	0	0	0	0	0	0	0	0	0	0	0	0	0	0	0	0	0	0	0	0	0	0	0	0	0
45	24.7188	44.2667	14.6985	30.6942	51.1542	27.3734	34.8495	62.4534	22.776	29.006	48.3415	22.0028	19.6267	39.9461	32.843	0	0	0	0	0	0	0	0	0	0	0	0	0	0	0	36.7786	61.2968	0	0	0	0	0	0	0	0	0	0	0	0	0	0	0	0	0
46	27.6076	60.4679	18.3083	28.8581	51.4301	30.461	36.1658	59.5233	34.4964	42.3224	74.0861	35.5868	28.8563	60.785	22.2468	52.7159	87.8599	0	0	0	0	0	0	0	0	0	0	0	0	0	0	0	0	8.62625	21.8771	5.72147	0	0	0	0	0	0	0	0	0	0	0	0	0
47	30.4289	44.7651	22.0084	49.0394	81.7323	10.9983	19.8357	32.7172	15.0925	52.443	87.4051	15.178	20.1001	33.036	13.7203	19.7834	31.7967	0	16.3353	42.2012	14.196	9.9866	16.6443	0	0	0	0	0	0	0	0	0	0	0	0	0	0	0	0	0	0	0	0	0	0	0	0	0	0
48	0	0	0	0	0	0	0	0	0	0	0	0	0	0	0	0	0	0	0	0	0	0	0	0	0	0	0	0	0	0	0	0	0	0	0	0	0	0	0	0	0	0	0	0	0	0	0	0	0
49	19.0091	38.1084	12.8729	31.64	52.7333	0	15.0253	40.0108	28.9136	10.3619	42.2698	24.3801	0	0	0	0	0	0	0	0	0	0	0	0	0	0	0	0	0	0	0	0	0	0	0	0	0	0	0	0	0	0	0	0	0	0	0	0	0
50	13.1083	28.5062	19.2589	13.2738	22.1229	0	11.6876	19.4679	0	0	0	0	0	0	0	0	0	0	0	0	0	33.1285	55.1714	0	0	0	0	0	0	0	0	0	0	0	0	0	0	0	0	0	0	0	0	0	0	0	0	0	0
51	34.9663	58.7538	36.8717	7.97974	13.285	0	54.8146	91.3577	0	0	0	0	59.9668	99.9446	0	55.1362	91.6894	0	38.7933	64.6554	0	0	0	0	0	0	0	0	0	0	0	0	0	0	0	0	0	0	0	0	0	0	0	0	0	35.4914	59.1524	0	55.178
52	40.6258	67.111	10.0297	44.1112	73.1967	33.2927	0	0	0	0	0	0	0	0	0	0	0	0	0	0	0	0	0	0	0	0	0	0	0	0	0	0	0	45.9828	75.1638	0	0	0	0	0	0	0	0	0	0	0	0	0	0
53	27.3196	46.0733	27.3801	13.8625	23.076	5.99948	13.4727	22.4537	5.40429	47.7466	79.5777	2.52648	1.5272	17.5453	0	0	0	0	41.3492	68.8601	34.9044	0	0	0	0	0	0	0	0	0	0	0	0	0	0	0	0	0	0	0	0	0	0	0	0	0	0	0	0
54	23.4912	44.0634	9.8295	25.8191	43.0232	3.60926	23.5163	38.7288	13.0548	19.2459	31.726	19.4697	32.8078	54.6793	11.585	0	0	0	0	0	0	0	0	0	0	0	0	0	0	0	0	0	0	0	0	0	0	0	0	0	0	0	0	0	0	0	0	0	0
55	25.8155	55.5664	18.463	21.9746	36.6243	0	22.5873	37.6454	0	0	0	0	0	0	0	0	0	0	0	0	0	0	0	0	0	0	0	0	0	0	0	0	0	0	0	0	0	0	0	0	0	0	0	0	0	0	0	0	0
56	20.7867	35.93	16.357	21.4736	35.773	22.7429	18.0706	34.3795	17.8715	15.05	28.832	14.2035	20.9886	38.7054	26.3181	21.1735	34.7182	26.9298	15.3483	29.3303	17.3625	15.7175	30.3793	14.8413	15.1752	25.2842	0	12.4613	20.7344	2.91332	20.565	34.2703	8.71758	28.6587	46.7764	0	24.1379	40.223	30.1866	22.352	37.2533	0	45.2415	75.4025	15.7525	23.4404	39.0464	38.2344	8.3543
57	21.6295	41.7981	26.534	0	0	0	23.7071	39.5115	44.9927	9.80277	35.0846	32.9142	35.3974	58.8496	0	0	0	0	0	0	0	0	0	0	0	0	0	0	0	0	0	0	0	0	0	0	0	0	0	0	0	0	9.85798	16.43	0	0	0	0	0
58	21.6189	39.4638	18.9109	35.289	58.7658	8.3606	12.6707	31.117	17.9491	33.867	56.1987	33.824	36.4132	60.6745	32.1891	13.3174	37.1956	3.91136	16.2225	27.0375	13.6638	0	0	0	0	0	0	0	0	0	0	0	0	14.8515	24.7525	0	0	0	0	33.8348	56.3914	0	0	0	0	43.2939	72.1564	0	7.77524
59	22.7683	41.4306	9.69995	28.1	46.8329	21.8913	33.6894	60.7884	39.0063	22.3326	37.1846	21.6986	0	0	0	0	0	0	15.9955	26.6592	0	0	0	0	0	0	0	0	0	0	0	0	0	0	0	0	0	0	0	0	0	0	0	0	0	0	0	0	0
60	0	0	0	0	0	0	0	0	0	0	0	0	0	0	0	0	0	0	0	0	0	0	0	0	0	0	0	0	0	0	0	0	0	0	0	0	0	0	0	0	0	0	0	0	0	0	0	0	0
61	17.0188	31.8605	10.8888	19.5885	32.6475	23.0067	26.6691	44.3128	14.5722	19.4485	32.3414	13.4465	22.3276	36.796	14.2094	0	0	0	0	0	0	0	0	0	0	0	0	0	0	0	0	0	0	7.75272	12.9212	0	0	0	0	8.11136	13.3352	0	0	0	0	0	0	0	0
62	15.8979	42.9946	22.0239	17.267	28.7783	7.98818	19.0778	31.6526	22.049	0	0	0	11.6003	19.3339	7.156	5.96735	84.9346	0	0	0	0	0	0	0	0	0	0	0	0	0	0	0	0	0	0	0	0	0	0	0	0	0	0	0	0	0	0	0	0
63	23.1801	35.7184	10.6427	0	0	0	0	0	0	0	0	0	0	0	0	0	0	0	0	0	0	27.6767	45.1128	0	23.55	39.25	0	1.59735	17.6623	0	0	0	0	0	0	0	0	0	0	0	0	0	0	0	0	0	0	0	0
64	20.3232	34.8876	6.76317	14.7662	24.2249	12.0821	26.2777	43.4387	25.1259	19.9257	33.2095	15.1721	0	0	0	0	0	0	0	0	0	0	0	0	0	0	0	0	0	0	0	0	0	0	0	0	0	0	0	0	0	0	0	0	0	0	0	0	0
65	21.0378	33.9644	10.2262	32.4797	54.1328	0	20.7735	34.6224	33.483	18.4625	30.1609	2.39574	0	0	0	0	0	0	0	0	0	0	0	0	0	0	0	0	0	0	0	0	0	15.3748	25.6246	0	0	0	0	0	0	0	0	0	0	0	0	0	0
66	12.3344	24.0197	9.89221	13.4291	22.3819	0	9.55116	15.9186	0	0	0	0	0	0	0	0	0	0	0	0	0	0	0	0	0	0	0	0	0	0	0	0	0	0	0	0	0	0	0	0	0	0	0	0	0	0	0	0	0
67	24.1359	56.021	27.1581	40.1352	64.6304	46.3988	49.8143	83.0035	35.2512	40.1387	66.8795	33.0828	51.8365	86.3941	0	0	0	0	0	0	0	0	0	0	0	0	0	0	0	0	0	0	0	0	0	0	7.66339	12.6772	0	0	0	0	0	0	0	0	0	0	0
68	36.6937	47.9571	29.8285	0	0	0	0	0	0	0	0	0	0	0	0	0	0	0	0	0	0	0	0	0	0	0	0	0	0	0	0	0	0	0	0	0	0	0	0	0	0	0	0	0	0	0	0	0	0
69	23.4183	43.4094	15.1101	16.556	35.6989	19.7987	29.2452	48.6036	31.332	25.5735	43.9731	20.3499	19.3124	33.834	21.0724	23.4152	38.9698	25.1455	0	0	0	28.7564	47.9274	0	18.0912	30.1519	22.2413	16.3773	27.2955	5.75497	36.7714	61.2857	0	6.64107	14.471	2.26259	35.7989	64.587	40.9089	35.2735	58.7202	23.3885	27.592	45.9859	26.2869	11.2404	56.2341	39.7116	9.95575
70	26.8952	45.2066	13.1691	26.16	43.4368	27.8215	14.2281	23.7135	11.9512	35.1181	58.5301	4.31505	30.6193	51.0322	17.3343	36.9205	61.5307	24.0937	0	0	0	0	0	0	0	0	0	0	0	0	0	0	0	0	0	0	0	0	0	0	0	0	0	0	0	0	0	0	0
71	27.7898	49.6763	20.966	42.6475	70.9982	5.97586	37.5684	62.6139	15.4081	7.73548	12.8925	0	0	0	0	0	0	0	0	0	0	0	0	0	0	0	0	0	0	0	0	0	0	0	0	0	0	0	0	0	0	0	41.985	69.975	0	0	0	0	0
72	21.623	36.4553	9.86383	15.2465	25.4109	22.8462	25.9053	43.1755	21.0313	16.8141	27.725	6.30033	17.6358	36.8929	11.2019	26.901	44.835	10.7627	0	0	0	0	0	0	0	0	0	0	0	0	0	0	0	0	0	0	0	0	0	0	0	0	0	0	0	0	0	0	0
73	25.0905	53.186	24.5584	45.419	75.6983	0	8.65449	14.4241	0	0	0	0	0	0	0	0	0	0	0	0	0	0	0	0	0	0	0	0	0	0	0	0	0	0	0	0	0	0	0	0	0	0	0	0	0	0	0	0	0
74	37.4377	75.2307	31.056	36.1511	60.0344	32.6732	51.7928	111.297	29.8279	59.5972	98.9423	0.521187	31.4528	54.9173	32.1967	9.45535	15.7589	0	0	0	0	0	0	0	0	0	0	0	0	0	0	0	0	0	0	0	0	0	0	0	0	0	0	0	0	0	0	0	0
75	40.1668	59.0037	21.3047	33.4353	55.7254	0	0	0	0	0	0	0	0	0	0	0	0	0	0	0	0	0	0	0	0	0	0	0	0	0	0	0	0	0	0	0	0	0	0	0	0	0	0	0	0	0	0	0	0
76	18.7046	29.6821	13.8937	20.6765	34.4609	25.0621	21.9333	41.5525	20.5999	12.5506	32.9134	26.4645	8.96169	14.9361	0	0	0	0	0	0	0	0	0	0	0	0	0	0	0	0	0	0	0	11.6637	19.4395	0	0	0	0	16.9299	28.2164	0	13.4917	22.4862	0	0	0	0	0
77	27.5952	55.0682	17.6259	45.8599	76.4135	21.8613	33.1377	60.0207	26.6161	31.2779	59.6089	27.797	28.0243	55.2785	28.9911	43.5501	72.5836	17.3514	43.6679	72.768	0	0	0	0	0	0	0	0	0	0	0	0	0	0	0	0	0	0	0	0	0	0	0	0	0	0	0	0	0
78	25.1768	47.4775	23.359	52.766	87.9433	14.2145	46.895	78.1584	30.7314	15.0373	55.0446	18.0915	23.4754	39.1256	0	0	0	0	0	0	0	1.77925	16.7951	0	8.18788	13.6465	0	0	0	0	0	0	0	0	0	0	0	0	0	0	0	0	0	0	0	0	0	0	0
79	25.8481	46.4289	21.481	39.312	65.5199	28.9416	28.7455	47.9091	30.6656	16.9258	43.2097	23.2359	16.5622	32.6017	19.8884	32.9967	54.9945	0	38.2377	63.7296	0	1.77925	16.7951	0	8.18788	13.6465	0	0	0	0	0	0	0	0	0	0	0	0	0	0	0	0	0	0	0	0	0	0	0
80	29.2626	24.4249	0	0	0	0	0	0	0	14.6549	24.4249	0	0	0	0	0	0	0	0	0	0	0	0	0	0	0	0	0	0	0	0	0	0	0	0	0	0	0	0	0	0	0	0	0	0	0	0	0	0
81	0	0	0	0	0	0	0	0	0	0	0	0	0	0	0	0	0	0	0	0	0	0	0	0	0	0	0	0	0	0	0	0	0	0	0	0	0	0	0	0	0	0	0	0	0	0	0	0	0
82	32.3943	54.9838	23.0397	30.7076	58.6789	57.2537	44.6624	0	19.5491	14.2247	23.7078	12.4988	0	0	0	32.7295	54.5492	0	0	0	0	0	0	0	0	0	0	0	0	0	0	0	0	0	0	0	13.3425	21.7237	0	0	0	0	0	0	0	0	0	0	0
83	0	0	0	0	0	0	0	0	0	0	0	0	0	0	0	0	0	0	0	0	0	0	0	0	0	0	0	0	0	0	0	0	0	0	0	0	0	0	0	0	0	0	0	0	0	0	0	0	0
[truncated: 26 more columns]
