# Supplementary material for: Recumbency as an Equine Welfare Indicator in Geriatric Horses and Horses with Chronic Orthopaedic Disease
Source: Animals (Basel). 2021 Nov 8;11(11):3189. doi: 10.3390/ani11113189 (PMC8614510; doi:10.3390/ani11113189)
Supplement: Supplementary file 1 [file animals-11-03189-s001.zip › supplementary material/suppl_table_S6.xlsx]

## Sheet: suppl table 3 moving
Horse	overall		0-1		1-2		2-3		3-4		4-5		5-6		6-7		7-8		8-9		9-10		10-11		11-12		12-13		13-14		14-15		15-16		16-17		17-18		18-19		19-20		20-21		21-22		22-23		23-24
	mean (%)	s.d. (%)	mean (%)	s.d. (%)	mean (%)	s.d. (%)	mean (%)	s.d. (%)	mean (%)	s.d. (%)	mean (%)	s.d. (%)	mean (%)	s.d. (%)	mean (%)	s.d. (%)	mean (%)	s.d. (%)	mean (%)	s.d. (%)	mean (%)	s.d. (%)	mean (%)	s.d. (%)	mean (%)	s.d. (%)	mean (%)	s.d. (%)	mean (%)	s.d. (%)	mean (%)	s.d. (%)	mean (%)	s.d. (%)	mean (%)	s.d. (%)	mean (%)	s.d. (%)	mean (%)	s.d. (%)	mean (%)	s.d. (%)	mean (%)	s.d. (%)	mean (%)	s.d. (%)	mean (%)	s.d. (%)	mean (%)
1	22.6942	10.2741	11.0214	17.6292	3.44085	4.29828	6.26097	4.56828	15.8208	18.0654	24.1828	4.23612	28.2446	4.23612	10.8749	4.14855	18.7725	4.29042	32.3732	18.8495	48.8481	18.9712	56.312	13.7923	51.7321	13.255	35.4588	45.4753	42.6796	31.4962	36.0772	23.3737	32.7842	23.4352	28.541	23.4352	29.9165	7.23536	15.4657	8.47204	13.2747	16.1319	4.07027	12.3792	13.3712	13.3561	11.4612	12.3792	11.3966
2	13.3887	6.39212	4.53809	3.48028	7.9105	11.2999	13.5189	18.8077	19.5383	18.2703	15.85	12.5139	16.563	12.5139	17.3595	9.08775	13.9735	7.63383	24.1325	15.6504	23.7607	17.8563	25.5272	18.8834	25.7364	18.1068	24.6353	13.3217	20.9437	11.1121	19.772	13.3142	12.6425	2.54686	6.64008	2.54686	8.27758	2.10727	4.77107	3.16038	4.70096	2.82752	3.87656	3.43147	5.4528	1.79869	4.44829	3.43147	4.17564
3	14.8002	6.13495	2.99819	0.833223	3.23926	2.12468	2.0745	0.674663	6.72283	1.49903	10.0414	3.13421	16.4465	3.13421	6.01869	3.10007	13.9779	3.06915	16.3201	6.22271	29.3129	16.2835	53.0572	20.6595	46.1719	21.6007	27.2308	9.82041	18.3885	11.6449	22.6708	8.15947	22.1525	3.37164	23.6148	3.37164	19.4844	5.60673	18.4274	3.02873	7.17846	2.48523	3.1712	1.10035	4.07698	1.73995	2.88812	1.10035	2.97584
4	9.36332	4.68424	1.88894	0.681721	2.2344	1.60197	1.66777	0.575304	5.59101	2.63864	15.5312	9.76234	14.9268	9.76234	17.5864	14.8036	17.965	10.2183	14.1311	6.53347	20.5385	8.882	12.9269	6.35473	14.6993	6.28062	21.9627	13.6275	26.2347	9.96237	17.3997	0.840391	6.55518	0.783642	5.83658	0.783642	4.7582	1.3405	4.17276	1.18246	3.84735	0.927568	3.05982	1.24475	3.63328	0.879021	3.39804	1.24475	1.97082
5	24.8768	5.58207	7.29993	11.2505	8.93584	4.86163	23.9135	5.27173	30.2422	9.47639	42.4086	0.101822	14.9489	0.101822	9.58476	5.03033	9.80567	5.02848	15.0748	1.85332	8.94841	2.69127	17.8178	0.437911	18.0255	1.27077	17.0013	9.08783	14.2398	24.9686	33.4061	10.1371	58.9174	4.92838	53.0109	4.92838	50.9031	12.1111	38.7862	4.32983	26.9071	9.3078	23.3505	10.8542	23.4084	6.43134	20.6127	10.8542	8.69361
6	11.2099	3.88331	2.32853	5.01703	1.02645	2.25453	3.25503	3.11945	11.2676	6.38999	14.869	7.3383	17.5636	7.3383	15.2092	7.91035	14.7665	9.43674	17.3465	9.03935	17.1765	9.44902	18.1145	9.2825	21.0981	12.6064	15.8178	14.2111	15.1624	14.1132	15.3802	10.4746	13.1813	8.32579	11.7988	8.32579	12.5117	5.43962	9.68093	6.40822	8.65999	2.90509	2.93288	4.99806	3.18731	2.05237	4.49088	4.99806	2.54112
7	8.59003	2.41109	1.46207	1.88189	4.15919	2.21116	1.69124	0.64537	2.32267	0.882558	3.46402	1.05165	9.192	1.05165	22.6202	2.34551	19.7512	6.60108	14.3349	2.3549	18.6638	7.15861	12.9551	8.78456	14.1755	5.9419	14.0615	2.55466	19.0639	4.95093	7.87483	1.83496	5.71536	4.59288	5.80838	4.59288	4.05786	0.710415	2.83606	4.62943	5.09843	0.5754	3.38288	1.33723	3.03515	1.10657	2.55428	1.33723	3.76167
8	10.2138	4.41609	2.23638	1.73533	1.73479	0.990249	4.12874	2.50848	7.24168	4.6586	14.6453	3.03264	13.7779	3.03264	8.39675	7.0099	8.61839	5.81473	13.4187	6.07632	19.5496	17.9852	21.9483	14.6783	25.2042	11.2343	26.7065	3.43291	19.6036	1.74025	13.8832	1.96843	13.6413	3.17453	15.1833	3.17453	11.639	1.24602	9.58755	1.63946	4.29504	2.19299	4.17692	2.35069	2.85029	0.594231	3.16502	2.35069	2.85345
9	17.8223	8.36563	4.82117	5.10978	4.71791	4.38951	5.30291	3.53019	10.8749	6.21333	17.1374	7.50909	16.3285	7.50909	14.9319	10.707	16.7785	8.5126	19.6835	11.317	30.6146	22.5771	29.1855	26.708	36.2389	21.853	36.0609	20.8216	36.4703	18.2258	33.9108	20.8648	25.3416	24.3644	26.9819	24.3644	26.0689	25.4212	24.9892	9.62057	11.3205	9.72669	12.4991	11.6261	9.74906	4.20316	11.6839	11.6261	5.55117
10	40.348	8.80535	10.5802	4.22434	4.70421	6.5737	7.44894	3.03953	33.6652	20.717	53.4885	18.8717	35.7187	18.8717	58.5335	1.53841	57.9783	5.48187	54.2466	0.973047	62.9257	25.153	67.5799	6.6356	58.8162	6.75779	43.5399	14.7756	47.2352	11.0651	41.7646	1.09458	74.0433	9.35231	66.6907	9.35231	50.1365	22.1327	45.3559	12.2128	35.4542	4.93364	11.9892	5.37491	12.6449	3.55924	18.1499	5.37491	9.91387
11	16.4969	5.11979	7.38683	1.38404	3.44778	1.6877	3.89238	0.897279	11.0617	1.91484	28.5803	7.68201	22.4395	7.68201	11.217	4.56583	16.0195	3.65327	19.6224	4.75832	34.0209	19.663	37.3313	19.0237	38.5349	7.801	19.2132	8.59097	21.8831	11.4314	25.6568	6.46544	23.0821	9.39573	21.6102	9.39573	23.0745	3.96746	19.8887	3.15824	8.54966	4.08756	5.79394	1.42345	10.0713	1.77308	5.23603	1.42345	4.19708
12	27.4648	9.0309	5.01907	3.85887	5.17555	4.62778	7.19205	10.4073	9.66386	9.61568	23.7521	7.16418	27.1363	7.16418	29.2812	7.10307	40.0725	17.0702	43.0293	14.451	50.1614	24.0657	46.8174	27.0453	45.4772	25.7425	53.094	30.5518	45.7946	29.8239	34.4472	22.043	24.1069	23.6082	24.4197	23.6082	19.6994	23.8933	24.6082	17.7128	17.9867	10.9397	16.7133	11.0772	11.6279	12.2612	10.6121	11.0772	12.8557
13	27.4613	6.75757	8.11258	4.97086	11.4678	7.2099	34.9587	20.8017	59.1724	28.5179	46.1093	14.1575	12.0562	14.1575	23.2518	3.2273	26.245	8.60429	27.9123	1.11707	20.992	1.91497	22.3346	10.4393	15.6803	1.74468	15.202	7.38466	14.0379	3.61009	14.0954	12.6192	29.184	14.4478	35.2303	14.4478	36.9842	13.6882	51.0529	10.3161	45.3868	14.909	33.1805	13.7675	20.5201	10.15	20.369	13.7675	12.7318
14	5.01978	1.13158	4.19546	1.85254	3.88125	2.28598	3.40485	2.99179	2.20067	1.61639	4.21291	2.35955	4.23352	2.35955	11.8124	3.83686	7.40827	3.98782	5.78302	2.88729	4.59859	3.73016	5.45824	2.41704	3.78319	2.3618	5.30901	2.85857	4.76901	4.23629	7.04476	3.52776	4.3847	2.2548	3.99987	2.2548	5.74054	2.41536	4.30787	1.82341	4.99454	4.24085	4.08663	2.00596	6.05653	4.02078	4.67271	2.00596	4.37582
15	21.5376	5.42291	10.2528	9.20145	4.54809	1.53499	4.70735	3.0908	11.9052	3.19886	29.9247	5.79349	30.5782	5.79349	15.476	9.07858	19.3897	10.721	24.2987	15.9983	31.2334	22.1248	30.6178	14.5477	34.1827	13.2981	35.6115	10.8095	26.7179	12.3707	22.5591	10.4751	27.7872	5.43533	25.2392	5.43533	36.0974	12.7866	32.192	10.2931	23.644	4.54305	12.2771	7.6334	9.43487	2.76193	11.4942	7.6334	6.7341
16	19.8213	7.7412	4.85042	3.36375	2.97256	4.40358	6.07354	5.74763	9.67331	5.49325	20.2746	7.59549	21.4921	7.59549	19.591	13.5538	24.5875	15.6453	22.4907	18.739	28.3716	19.5078	27.4726	26.3926	30.9295	21.1109	28.7352	16.6718	24.7436	20.5575	33.6452	20.9466	31.2962	24.47	35.0796	24.47	26.4242	10.9577	17.1936	4.81746	13.2041	6.59162	11.7296	9.67675	10.4199	7.93574	12.9406	9.67675	11.223
17	21.6076	9.90515	2.40839	2.69398	3.35217	4.869	3.94725	3.7802	22.1725	18.4454	39.099	27.9728	37.9583	27.9728	31.4353	23.5119	32.8493	28.2617	22.8	18.6068	22.9865	19.7456	23.6323	16.7432	25.1401	18.2223	29.3282	17.7088	29.6517	18.3726	29.96	18.4812	24.78	20.6873	25.0424	20.6873	31.7808	33.2311	30.2503	18.5278	18.4851	6.7017	14.2731	1.76915	8.13915	3.25658	1.99943	1.76915	5.13755
18	23.3715	3.2407	7.56719	4.13819	10.5475	4.42232	12.4089	2.69137	24.2096	3.93018	24.7189	4.75483	30.488	4.75483	20.9645	10.369	27.8152	3.41868	29.3786	5.72923	30.5948	7.95212	30.5517	6.94093	29.0066	4.82634	22.8523	5.2526	32.0931	2.16776	21.3139	4.74838	27.5473	5.97195	30.3561	5.97195	33.2985	9.23255	27.3772	8.2184	24.2774	0.322119	18.4934	6.43916	10.9012	8.94784	9.06468	6.43916	16.7256
19	15.8378	3.47024	5.2593	1.21095	6.64954	3.76485	9.91591	5.26605	11.5635	4.86605	13.2786	6.39538	20.8899	6.39538	15.4322	7.76374	20.6144	8.42909	16.8398	6.13009	26.1713	9.27279	24.8778	2.85338	24.9832	5.47054	31.3493	10.8936	28.4142	13.1668	23.7386	8.17384	20.7656	9.6988	20.4503	9.6988	19.6235	4.44993	18.3434	5.15152	11.6891	2.70204	8.98341	1.37731	6.35455	4.34177	5.15136	1.37731	7.12604
20	3.981	1.62693	2.47011	2.15575	2.30842	0.146456	1.07471	0.774517	2.21988	0.122076	9.10522	7.81335	7.88967	7.81335	11.2141	0.0497738	2.66297	0	6.31433	0	5.83473	0	2.27968	0	5.11332	0	4.46429	0	7.6093	0	2.82123	1.07113	3.74909	1.14677	4.16548	1.14677	4.40749	1.38388	1.78388	2.71489	2.47527	0.0807245	3.54304	0.431043	1.41555	1.02214	1.44813	0.431043	1.80011
21	15.9512	4.89274	2.34149	0.663872	3.12967	1.02752	4.36596	0.503424	14.4508	4.09669	26.2673	0.855903	14.2836	0.855903	5.86685	0.529594	7.18138	2.00843	8.0917	0.71	14.1547	2.14907	40.9513	16.7734	33.1699	11.1862	26.6495	13.9065	25.0361	9.84649	24.4098	10.9596	27.35	11.2797	28.6334	11.2797	22.3138	5.68587	17.6572	5.16716	8.56708	0.959587	2.43395	2.01914	3.82795	0.640858	2.32095	2.01914	3.65249
22	26.6257	6.36659	10.8157	8.10084	10.2505	6.50961	14.6152	14.4453	13.4605	6.97479	15.5553	9.50896	29.1206	9.50896	28.9904	9.30062	34.5822	21.6063	38.9361	24.1608	38.1674	23.8915	58.5289	11.436	49.4675	11.3281	49.6611	13.0219	46.8274	16.6346	44.3632	16.1065	37.0461	10.7148	37.1962	10.7148	31.2746	17.2654	28.0734	20.629	23.0374	7.93896	18.6252	5.54506	8.01655	8.98013	12.8784	5.54506	10.1602
23	19.0879	7.29073	7.68384	10.5997	4.42603	3.11246	4.99468	5.68304	6.42982	6.75931	20.4653	9.07412	20.532	9.07412	14.751	11.763	26.2205	17.494	26.4778	20.5509	30.4018	22.1238	29.797	27.3321	36.9143	23.1903	33.4818	20.4733	27.662	15.5129	23.7106	17.6268	26.138	19.144	28.547	19.144	29.137	18.528	23.2616	11.2041	12.6302	12.1008	13.6667	5.4664	8.94135	14.4484	5.26293	5.4664	13.4197
24	39.5166	8.16727	18.3348	13.0239	15.5245	14.2052	15.105	11.8374	35.8365	7.0118	39.1277	9.45064	36.3869	9.45064	30.7287	19.0298	31.4898	26.5701	32.1116	17.0571	29.5408	15.9632	35.2034	22.4889	41.5895	26.8467	45.6632	28.2194	44.9927	28.0483	56.8305	4.40388	84.6426	7.44733	75.5851	7.44733	68.5714	12.4872	59.3725	4.88306	37.8341	12.4656	27.8742	9.00424	21.244	12.8234	20.403	9.00424	10.2414
25	6.51581	4.06621	2.84421	2.01762	2.54357	2.14197	2.58705	1.76773	2.28331	2.01965	4.49567	2.72666	13.2017	2.72666	14.0592	11.9979	11.6171	9.35492	8.29225	12.6858	8.55937	4.40537	9.97027	5.6453	17.0916	6.962	8.13569	5.7885	8.05177	6.39167	8.61588	12.1676	11.9066	3.08874	7.03922	3.08874	2.97407	3.20087	2.66371	2.20894	2.71097	1.55205	2.0196	1.6313	2.66043	1.50466	2.40012	1.6313	2.42126
26	23.2714	8.73952	5.21471	5.21816	6.53895	3.00805	7.57426	6.90857	10.4746	5.93761	20.8797	5.8402	30.2854	5.8402	27.2292	18.5954	32.7159	23.3024	33.5384	29.0229	40.8884	26.7928	43.5406	24.2081	42.9126	23.1096	49.7992	22.8759	47.4356	23.647	34.8525	11.785	38.3047	15.5552	50.239	15.5552	31.6277	12.1772	28.4351	16.2709	16.9979	8.79191	11.2331	5.18305	8.01669	4.73316	6.80192	5.18305	6.57493
27	31.743	7.81486	3.07596	2.6656	9.64159	9.51848	24.1636	4.6345	40.4425	4.38379	45.0857	6.0013	29.8004	6.0013	31.8059	28.5337	8.11185	0	16.7065	2.93167	9.24882	6.00677	18.0338	2.28639	10.9874	3.82696	24.3871	8.17779	15.7836	25.9519	41.0139	9.99798	78.7367	5.97054	69.8962	5.97054	65.3734	9.87014	51.7949	9.55457	36.2034	19.3962	28.1154	11.886	25.9142	0.660128	26.0034	11.886	1.93356
28	5.41506	1.27655	5.50304	0.614915	2.62958	1.71142	3.19249	2.084	3.26988	2.61302	7.82022	2.04597	5.3785	2.04597	7.71067	1.31465	6.24771	0.31243	7.4531	0.036941	7.29369	5.5209	5.08192	0	12.2432	0	10.9627	0	14.745	0	2.5641	0.423381	3.80035	0.144221	5.94685	0.144221	4.04079	0.407966	3.90926	2.22632	3.94722	0.161891	3.17374	0.301962	5.04932	2.03687	3.91619	0.301962	3.34268
29	23.4607	11.1525	11.717	8.3496	5.51591	4.72613	7.20581	6.53674	17.0114	14.655	26.2753	23.0894	36.1414	23.0894	37.8239	28.1737	41.6158	23.7633	21.6215	15.2001	18.8195	13.0002	21.9639	8.77467	16.9018	10.6511	18.7884	11.4094	17.6393	21.7596	27.4736	32.8639	33.586	36.8978	38.1025	36.8978	39.4613	31.5369	31.7139	19.8032	21.8399	13.029	17.7135	6.64798	15.3259	8.44426	9.5953	6.64798	8.92586
30	17.7712	4.64548	1.13948	0.613197	1.14207	0.573162	3.95817	1.46454	11.9772	4.20932	28.6822	5.2937	19.5786	5.2937	10.5751	7.6654	11.6771	11.4153	16.8086	10.9138	23.8179	11.492	30.7203	9.69432	34.6664	6.29679	40.529	11.5091	36.537	12.8074	34.8275	11.5306	33.5916	12.0255	29.3822	12.0255	26.5838	3.67802	14.8569	2.05678	5.48571	1.6215	3.50096	1.27326	3.29461	1.47198	5.04493	1.27326	2.40418
31	8.43842	3.29979	2.21998	1.02925	3.129	1.89851	5.03208	2.42031	8.29135	12.4846	6.44609	5.99975	10.8906	5.99975	10.6948	5.56654	13.0229	4.39376	12.9759	2.42506	10.3288	6.81517	12.1299	4.28876	10.1515	5.09294	11.7349	5.82371	18.882	9.65164	20.7014	3.89597	6.99694	3.87315	10.3394	3.87315	9.8421	2.21957	4.86815	2.65943	4.24249	1.19409	4.49339	0.588126	2.51666	1.32064	3.73709	0.588126	3.64473
32	12.2107	4.7046	5.87019	4.87359	2.86939	1.33077	6.44992	4.41376	14.524	14.4333	15.0265	12.9284	17.5155	12.9284	13.7088	8.29173	15.0575	13.1485	15.7398	14.0403	20.08	18.1615	20.5385	13.1866	26.405	5.79334	13.4197	6.69314	10.997	8.17443	9.60821	11.5824	14.7444	10.2471	14.5698	10.2471	14.4279	10.6745	12.3088	7.33577	8.52198	5.43846	5.90782	3.14536	8.29815	6.83028	4.08631	3.14536	7.53617
33	45.8796	5.11632	1.19141	0.471499	6.30568	7.30336	1.08799	0.831542	28.8568	6.64501	28.1246	12.747	48.877	12.747	70.7398	0	66.8423	0	75.0486	0	86.563	0	82.3497	0	83.1072	0	82.276	0	89.7357	0	96.8073	2.31581	87.3439	4.44864	82.4417	4.44864	75.3143	1.60557	61.4409	8.2244	36.2251	14.1873	27.1463	9.05035	15.1623	16.7977	15.354	9.05035	13.0461
34	15.6197	7.23553	4.23202	2.00937	8.34825	4.08431	7.46333	3.94345	9.82528	6.70542	13.8236	7.55205	22.2002	7.55205	19.2319	12.8955	20.4685	21.0716	23.3468	20.4944	19.18	18.9629	17.4518	18.0165	20.2242	20.255	22.9224	20.4689	24.9803	17.5227	23.4148	14.6639	23.2949	15.7013	21.2522	15.7013	20.3043	12.8461	16.1431	7.34042	12.4436	4.36139	9.84622	2.71561	7.09423	2.6406	8.44381	2.71561	8.08819
35	10.7769	3.73464	2.31039	0.704198	2.81196	1.23042	4.98746	5.79615	13.2766	12.1925	27.9631	12.9848	15.0859	12.9848	14.5068	8.52956	9.00955	3.17017	11.487	6.597	15.8874	6.84568	16.3607	8.41063	19.2712	8.93572	14.0206	8.68057	11.0337	8.51258	11.6095	5.41379	10.0345	8.7696	12.1652	8.7696	13.7902	12.6326	11.6365	4.65489	5.79024	5.05896	4.09495	2.63573	4.95873	6.85867	4.14231	2.63573	6.67606
36	57.0051	9.45136	40.8026	10.3534	20.2706	28.667	4.53281	0	58.787	4.30397	59.7954	14.7967	58.5948	14.7967	59.4572	0	72.4205	0	71.2705	10.9002	47.9521	0	50.4024	0.948762	63.6564	12.1414	67.3826	15.954	65.0718	9.93326	63.749	0	92.3871	0	75.9444	0	83.0847	1.349	81.8191	4.50713	71.57	23.1494	34.7871	0	47.8167	31.7314	11.5182	0	35.7764
37	10.867	3.7766	7.25806	2.5956	6.22801	2.75131	6.10114	0.891569	5.14368	1.28483	9.06117	5.4867	12.2394	5.4867	17.1956	4.97117	16.3282	1.71986	28.0326	15.0781	19.77	12.4807	27.6425	0	31.5629	0	31.3326	0	24.3191	0	4.87528	0.600291	5.26273	0.864002	5.10969	0.864002	7.79642	0.882881	5.17482	0.579303	4.18998	0.648298	6.06483	0.0625362	3.82889	2.15969	4.72826	0.0625362	4.26074
38	3.88492	1.37253	1.70578	1.164	2.61444	0.916977	3.14472	0.726933	2.42667	0.745211	1.61833	0.652804	7.96676	0.652804	11.5853	0.795936	9.37258	3.27994	6.07159	2.34743	5.9025	1.97797	8.27812	6.15011	11.6958	1.84752	3.88388	0.430216	2.29775	0.57513	2.04009	0.533842	2.39011	0.999243	2.13797	0.999243	2.33603	0.73698	1.9842	0.674414	1.65551	0.64268	1.61675	0.414942	2.53786	0.576018	1.88437	0.414942	2.12929
39	30.4483	9.26702	11.5449	8.22484	15.4437	15.1089	31.9454	26.6708	37.032	27.5708	36.4744	26.6077	17.1555	26.6077	19.131	20.8463	19.8683	12.9915	19.9458	10.4901	19.2082	17.098	28.6422	21.9987	24.0574	29.116	32.8534	23.652	28.416	27.8823	33.666	35.9311	60.6316	30.2773	53.911	30.2773	51.9517	27.6676	45.2081	25.0389	27.6108	27.4444	26.9715	15.8873	24.548	18.1049	19.3728	15.8873	16.666
40	5.87989	2.96056	3.55573	1.36656	5.48003	4.11276	4.34005	3.55629	3.19745	2.91052	4.42814	2.82727	3.99879	2.82727	12.6159	5.88213	9.48736	4.33465	3.99675	2.65336	14.15	14.3135	10.593	6.40427	6.96956	4.46226	6.8001	4.8227	15.0746	7.18918	8.24116	1.43619	2.85341	2.52452	5.76169	2.52452	2.05314	3.02953	4.19726	0.697899	2.65073	0.653197	4.53722	2.91988	2.13177	3.10491	3.72355	2.91988	5.73367
41	18.4886	6.43836	4.96173	4.21334	9.22554	8.42618	8.63364	6.84609	11.245	6.87473	24.909	10.8235	19.5596	10.8235	20.0444	13.2847	22.8063	14.7984	21.9112	15.2833	21.58	12.6396	21.5337	20.6017	29.1509	18.7673	27.7641	20.2157	24.3638	16.7759	26.0931	23.0812	27.5393	23.7406	28.6274	23.7406	27.7535	13.415	20.1993	10.7992	14.2317	11.6111	15.0681	10.6788	8.72326	9.8126	13.2832	10.6788	11.4425
42	22.076	6.86275	2.0576	3.51457	2.81097	4.97327	1.02267	2.09865	5.17996	3.63572	10.5074	3.68202	17.968	3.68202	23.0165	10.3152	25.2448	14.5854	28.576	15.8521	29.0747	17.4548	39.1176	8.17326	45.0558	18.4211	48.566	20.5218	50.0976	15.4748	39.7314	18.9399	42.6388	19.3956	38.1648	19.3956	29.0871	8.14481	9.98078	4.29739	2.78782	3.52233	3.22248	3.73201	4.53007	1.91967	5.39507	3.73201	1.79671
43	7.11863	1.32579	8.53179	2.64811	4.01617	3.01098	4.77272	2.97351	3.2891	1.35629	5.57627	3.26535	5.97929	3.26535	9.88838	3.77925	11.4495	5.43502	8.01492	3.54937	7.73157	3.19598	7.0537	2.57611	5.56983	2.49452	7.29354	4.86432	9.17885	4.43797	8.87107	5.24715	8.57065	3.42378	8.8013	3.42378	5.03753	2.59915	5.89598	3.42796	9.5083	3.36064	5.80527	2.01339	7.55914	3.80691	5.69341	2.01339	6.62435
44	16.1467	8.01922	5.64522	2.67688	7.28105	5.85028	4.46675	2.70768	6.68659	4.70817	9.05427	6.52877	13.2239	6.52877	18.986	14.8118	17.6492	12.125	22.7585	15.1157	20.3855	15.544	25.1736	23.4275	27.5918	17.5485	27.7894	21.4139	28.8934	20.7456	28.8036	22.7183	29.7969	22.3634	25.3016	22.3634	24.7466	15.2978	16.6078	13.1602	11.0088	2.92451	7.56441	4.5149	4.00245	7.38528	6.52458	4.5149	7.90102
45	27.9588	9.60777	11.7169	19.4884	8.45878	18.5252	15.0354	20.8176	40.5438	35.742	37.9727	29.523	36.4654	29.523	32.1251	26.438	26.8273	27.8037	22.688	23.041	22.2687	22.3418	22.1557	33.8686	25.5457	29.8636	24.717	24.0412	20.5178	32.0589	32.5595	33.4774	31.2955	36.3324	40.695	36.3324	41.2777	36.5943	40.063	34.4382	37.8871	31.4985	32.9095	27.1934	25.8562	23.1514	24.7322	27.1934	14.7563
46	22.2804	10.2245	8.06946	6.55667	7.87899	7.40354	8.45658	6.40349	12.3741	5.75625	16.5225	5.13326	18.0506	5.13326	22.439	19.2722	26.1455	18.7909	24.3004	23.4565	24.5815	24.1468	34.3882	32.227	39.8199	32.6635	42.489	26.0303	35.1443	28.5723	38.2349	29.9084	32.6912	25.6239	31.2799	25.6239	24.5664	15.5625	19.8112	13.0857	16.634	4.98924	10.8703	14.2253	10.3407	7.31851	12.6305	14.2253	11.049
47	34.0774	5.47887	6.49347	5.32516	16.5005	8.21855	10.8828	13.8415	25.7479	8.82196	36.6005	9.13234	33.1061	9.13234	37.2882	19.8321	44.196	9.5317	40.8099	19.4407	30.8138	24.6816	42.8186	14.9931	36.7923	17.856	41.3803	14.2192	37.0603	12.5141	36.0057	9.76877	34.6457	11.1543	48.4786	11.1543	48.8435	10.0761	48.1985	12.8037	41.7279	13.8111	24.7616	9.97468	17.7893	12.1084	29.064	9.97468	23.5129
48	16.5172	2.92911	16.694	9.63672	16.7778	9.91725	16.6618	10.5499	16.4888	11.2367	16.1067	10.8741	21.5192	10.8741	26.4316	6.55999	18.0721	4.65021	15.0419	7.97543	16.2312	7.62509	14.3641	4.37427	16.9186	6.27635	16.6636	6.20131	14.5455	8.65271	15.0115	8.1013	13.0738	8.45902	15.2333	8.45902	15.7733	6.3173	13.0269	9.15428	14.5463	8.79892	16.8203	9.11717	15.5019	10.0052	15.9951	9.11717	17.4475
49	46.3703	8.39101	21.9567	10.0508	18.3691	15.9852	21.2786	28.7261	42.6468	28.4014	56.5253	21.0313	29.7468	21.0313	33.1547	25.5518	46.6163	28.5758	51.9296	22.8319	50.7644	25.9659	59.0182	25.0926	60.8853	21.6111	57.1884	30.0459	48.703	29.5967	47.681	29.1553	69.2211	27.7844	67.6109	27.7844	66.8969	26.2873	65.4358	24.1216	47.1913	16.1176	28.8531	17.1516	23.8581	14.7068	31.6556	17.1516	28.8439
50	16.8898	4.10952	3.92045	2.5538	2.9101	2.27531	3.87579	0.486614	11.0458	1.04684	39.2464	16.1733	10.0591	16.1733	7.07636	2.18469	7.25021	10.2533	19.1068	0	43.7014	0	58.9916	9.01155	44.1017	8.52931	18.9619	5.43912	18.7391	9.16512	21.3017	3.82209	18.3807	3.65845	21.1301	3.65845	22.055	8.04716	19.7462	3.05397	8.08767	1.08308	4.02279	3.41757	6.93289	1.54271	3.77468	3.41757	5.45197
51	13.1322	8.38825	1.65658	0.719529	1.45801	0.749858	1.9688	2.04651	4.11959	4.12628	7.36033	7.62398	10.2285	7.62398	10.9788	2.84387	13.8962	4.67964	21.5585	17.5549	28.0433	24.6499	35.8047	18.2024	30.9419	18.9235	30.1735	20.5253	26.1388	19.6604	22.9237	18.9982	21.6744	18.0688	22.1839	18.0688	22.9052	10.8598	12.5484	3.07029	5.26241	0.67472	2.36935	1.10481	2.24474	1.48961	2.03048	1.10481	2.06535
52	25.1025	3.8732	3.08676	2.29767	1.75194	0.384531	14.288	12.8104	8.82843	3.21948	22.6476	14.7204	30.0516	14.7204	25.9494	0.902016	40.435	7.31197	52.313	4.64222	53.747	4.08595	53.3299	2.13665	50.9559	7.64964	54.3884	5.80897	52.1467	3.5023	52.1446	1.89003	22.5754	1.6584	4.10814	1.6584	5.7267	2.50525	4.59618	1.14754	3.26337	6.25273	4.64958	2.1952	6.56919	0.277402	2.57519	2.1952	4.16617
53	50.6926	4.09881	25.988	7.27666	18.571	3.33647	3.12064	3.58875	41.0186	5.38535	53.0055	5.17237	39.0808	5.17237	67.3503	0	61.5616	0	78.7938	0	82.8468	0	#DIV/0!	0	74.4528	0	69.8366	0	76.739	0	90.5473	2.3571	89.5623	3.06679	84.5443	3.06679	80.4196	4.5651	69.3292	4.89454	58.3184	15.4234	29.3367	3.05689	35.4757	1.70222	33.1212	3.05689	1.20365
54	13.8605	4.39671	6.94303	5.41695	4.60744	3.29428	3.79652	2.26782	5.41176	2.38748	12.8576	2.38488	14.4758	2.38488	11.875	2.50888	12.9349	4.70192	17.6161	8.2075	24.8621	17.4787	27.8676	12.3917	25.9063	5.54141	21.7034	15.9022	27.0514	8.10382	24.1214	7.68218	23.6319	7.66002	21.1648	7.66002	15.4186	3.92922	8.33698	3.89712	6.26673	3.06014	5.33357	1.82372	6.53341	3.38023	5.85788	1.82372	3.64461
55	6.69174	1.52577	3.03069	1.08539	3.19798	2.91646	3.74211	0.813797	4.35611	2.4129	12.5617	0.420054	9.1701	0.420054	6.84351	4.29033	8.72551	0.616696	6.35184	0.0074423	8.97901	0.0324545	13.2838	6.29274	13.2471	1.76116	8.61829	0.45787	6.15386	0.775096	6.04655	1.20236	4.99613	2.08398	6.76755	2.08398	5.62536	0.390859	6.01363	0.309977	2.80943	1.73016	4.39657	3.55536	5.30561	1.15593	3.20425	3.55536	2.93436
56	9.03578	2.26146	6.17948	3.7686	4.34985	2.43636	2.38982	1.04479	3.8161	2.54351	18.9783	10.3189	14.1814	10.3189	16.1698	7.16446	16.2941	3.09547	17.3988	4.73258	12.4991	2.17647	12.0635	5.63157	14.1494	5.46283	14.0833	4.77076	12.1682	4.02215	8.03292	3.6956	8.01066	1.35001	7.64529	1.35001	4.42489	2.38427	3.48211	2.56499	5.51205	1.44662	3.08734	1.93038	5.19584	1.75574	2.98303	1.93038	4.01949
57	19.0539	7.71645	13.7392	9.99673	8.73437	5.44765	11.3387	10.3068	16.7407	17.0595	13.3299	11.4094	19.0087	11.4094	23.4797	15.7878	22.1029	16.2802	25.1341	21.8096	23.3651	18.9327	25.9057	18.8839	20.152	25.2613	27.7176	26.2356	26.5932	23.3472	26.5293	25.3114	26.546	20.0879	21.1391	20.0879	24.8527	21.2772	23.6084	8.72443	15.1843	5.92437	11.384	6.75199	10.5169	9.28179	9.72905	6.75199	11.4579
58	6.76623	2.03766	4.38167	2.59451	5.76587	3.10823	3.39397	2.87904	4.78037	3.40271	2.65308	3.0782	4.69721	3.0782	9.81737	4.54989	9.91631	6.28691	5.89447	3.85173	9.35033	5.30196	9.94764	4.16352	7.14869	3.34318	6.53034	9.84834	15.9011	4.72954	8.0049	3.72129	8.22311	1.7333	5.53194	1.7333	7.38098	1.14493	4.12463	2.62392	6.65396	2.7333	5.64828	5.41248	4.34908	3.75792	7.06637	5.41248	5.22788
59	23.9661	7.73688	7.53152	3.3898	9.10916	6.12387	14.4629	10.8638	23.4683	19.4138	32.0217	17.5363	15.7222	17.5363	18.4028	15.8123	16.5103	11.2395	16.4153	14.1706	20.8505	12.6584	21.4924	18.3623	24.4229	8.17762	17.1407	27.0383	28.5502	17.4527	30.159	27.6368	44.5115	24.8028	45.2276	24.8028	42.0617	20.4577	41.7111	18.3178	29.0292	10.1722	16.9313	8.88013	18.4161	5.44003	15.6793	8.88013	9.79659
60	15.8204	6.37795	10.1921	12.5884	8.05059	7.09073	9.52779	11.946	4.21228	1.90761	14.7129	16.0131	23.473	16.0131	19.668	7.13431	17.8755	7.04869	17.2343	7.28233	23.8176	16.3695	23.5814	16.3928	22.9773	21.1773	24.5032	17.2987	24.5428	18.4963	15.963	17.5307	12.3555	3.83091	11.9835	3.83091	17.1315	6.84994	15.273	18.6226	16.7622	8.37841	13.304	15.0765	11.6152	16.5931	9.91329	15.0765	12.0342
61	28.6946	9.69268	8.47405	3.35218	10.4777	4.07224	15.5511	6.28816	25.5937	14.5491	31.3141	15.1796	16.5215	15.1796	20.9705	22.7177	22.1553	22.4654	23.4153	18.2111	25.8378	22.8399	26.5007	32.5852	35.9112	28.9334	32.6197	28.4621	31.1219	22.1608	39.8413	27.6829	59.0758	21.7543	52.4552	21.7543	49.8575	15.334	45.6089	14.0981	31.0303	4.51112	14.9763	6.07712	17.5635	5.52759	13.0309	6.07712	13.097
62	11.5426	3.66294	2.18367	0.588697	1.45907	0.692319	1.82651	1.55741	3.15875	2.30882	12.1494	12.0256	16.4923	12.0256	24.4529	8.31272	28.0037	5.70041	22.4766	6.54912	27.2007	1.48334	23.9853	3.83029	18.5973	10.1675	22.0163	4.78617	21.2801	9.57724	12.7792	1.69829	7.61428	0.841812	5.59405	0.841812	4.68414	0.487252	5.5681	1.12151	5.38961	1.79304	3.29158	1.41395	4.85212	1.52826	5.10462	1.41395	3.57704
63	9.95665	2.0937	9.68421	4.83363	6.84434	1.83464	4.7034	1.61739	3.91911	0.969756	7.5424	3.84852	15.8621	3.84852	15.5046	3.5403	8.44079	3.01998	11.5945	5.03276	13.1436	5.04878	16.8077	4.80327	14.4716	6.52711	10.0151	4.10991	10.8315	3.39045	11.3257	5.09023	10.971	2.23157	8.51217	2.23157	8.98161	3.57745	7.84331	2.58431	6.9899	5.64315	8.87225	4.15055	9.87625	3.15378	8.25559	4.15055	7.48036
64	5.88505	1.14114	3.03267	1.79847	1.84762	1.82417	3.69933	4.25109	4.0669	2.8069	6.47114	1.85644	11.1817	1.85644	7.12824	2.85051	12.1671	0.575951	7.21262	3.2343	5.02026	2.22357	4.91303	2.77666	4.65686	1.8325	6.51497	1.79204	4.44502	3.43518	7.11693	3.02515	6.38015	4.58063	7.38475	4.58063	7.81179	3.48188	7.75378	1.6821	6.35127	1.90163	4.08411	1.28133	4.73732	2.00559	3.26811	1.28133	3.62183
65	25.8305	11.5104	25.0598	17.0376	14.4763	13.6094	8.80282	5.39026	14.3899	15.1999	22.8598	7.40051	30.8312	7.40051	28.3069	16.5316	30.8125	15.1421	30.6113	32.9082	30.3296	36.164	16.9159	31.5614	40.0179	33.7678	40.0133	21.4906	45.9466	33.9704	41.8688	37.2989	43.0743	30.2874	33.9163	30.2874	28.8541	6.36369	12.4795	10.8353	15.8174	13.8882	21.7812	7.52177	19.0106	8.42413	12.3161	7.52177	11.8855
66	18.5501	4.68735	9.62346	6.60767	6.97725	1.40085	5.72677	2.31576	14.2947	3.44129	9.31785	1.6547	15.1815	1.6547	22.7937	10.4141	27.909	9.87225	25.9237	3.49026	26.2585	8.1199	18.5649	5.10231	28.1632	3.9872	25.8118	9.52726	29.9553	1.21337	15.2269	2.12006	27.6757	7.70747	14.5751	7.70747	22.3535	13.7582	27.7882	18.6447	24.854	2.33451	13.9049	12.8317	8.53313	6.07492	14.7364	12.8317	10.9866
67	19.2687	8.8241	13.913	21.3648	2.13637	2.54467	7.36082	8.782	16.5158	12.9719	17.5989	9.63235	21.5138	9.63235	18.9969	12.4435	20.3289	12.5209	25.3729	23.3933	38.5829	31.894	36.9243	26.4419	37.2633	17.2285	22.142	28.281	29.5679	24.958	26.3628	22.0194	24.7466	19.1727	23.7247	19.1727	22.5221	12.712	16.6096	9.35206	10.9215	16.5152	9.08139	5.66512	7.93086	2.32154	4.49137	5.66512	3.16212
68	14.0559	4.72583	3.23879	2.52821	0.791887	0.0196473	0.875066	0.221235	4.4917	3.83106	14.5694	7.35939	32.9488	7.35939	27.4006	6.80882	31.9711	15.6644	22.9982	4.87632	29.4258	7.14343	21.2841	9.13837	23.7021	10.9379	23.9592	0.784271	17.5388	9.78091	26.4135	2.67223	8.45752	0.466582	7.80704	0.466582	7.90196	3.20491	3.23226	2.94827	7.84811	17.0631	3.72023	5.49663	12.7987	5.85273	4.23671	5.49663	7.16694
69	10.9717	3.01753	5.02074	2.07724	4.96462	3.58338	5.71334	3.7191	7.00902	4.51203	7.49887	5.02451	11.4802	5.02451	14.9214	7.63802	16.1641	7.21027	15.0237	7.84307	15.7859	9.16176	15.2704	8.80749	16.6453	11.0156	21.5142	10.3515	18.1501	8.40608	15.2743	7.13023	11.896	7.66597	11.9025	7.66597	10.7377	4.94542	8.85359	4.13415	8.00454	2.5556	6.25753	2.91848	5.79146	2.98346	5.68945	2.91848	5.96476
70	8.75819	2.12687	4.39771	1.75981	2.66051	1.08713	4.51025	2.47859	4.43195	1.02272	14.8283	3.3717	14.9403	3.3717	14.2612	3.18041	14.6443	1.34519	14.3819	3.58061	16.4175	6.49362	13.8409	4.31535	11.8322	9.9659	13.8396	4.35572	12.3008	3.78631	7.9511	2.96518	7.99009	1.89568	6.29548	1.89568	6.58463	0.650732	4.82504	2.64425	3.95063	2.12259	4.51625	1.18805	4.58072	1.27742	3.0994	1.18805	3.30779
71	24.0582	7.59457	4.44768	2.44693	7.73855	5.26654	10.9844	2.43727	15.5328	3.44839	28.2938	4.62627	15.6164	4.62627	13.1045	2.0886	23.0032	4.23696	31.104	9.97103	55.5426	27.7314	79.1128	21.1186	59.2819	0.396034	22.5454	0.0596477	28.4999	7.27676	29.3587	22.7709	50.3727	17.8444	41.7215	17.8444	26.4825	10.2789	20.3704	3.40538	6.66854	13.1226	6.39991	7.53618	16.6147	4.78331	9.15784	7.53618	7.38023
72	9.86161	3.42486	3.6668	1.42598	3.04145	2.36	5.14946	4.12729	5.51202	3.65162	14.7443	10.2521	10.2079	10.2521	9.8532	4.62558	10.5815	7.27707	14.9466	9.142	16.8892	11.5087	12.947	12.9571	17.0818	10.4281	14.8813	10.0041	14.2579	5.09908	11.8791	5.23681	9.63343	5.23799	8.14077	5.23799	8.41154	6.67871	8.58002	6.63001	6.85227	9.45529	7.28682	3.361	6.7247	6.22931	6.07538	3.361	5.40683
73	20.676	9.30089	5.18233	3.28378	3.91935	2.58471	11.4426	8.47589	12.4073	13.8286	18.3098	14.16	15.1078	14.16	19.8514	21.8953	22.2594	23.0723	19.2763	23.5638	21.618	23.4683	23.0543	26.9632	29.5055	25.6535	30.4028	24.823	27.8246	21.723	33.2111	29.8445	29.9558	25.9209	27.2833	25.9209	25.791	18.9298	27.0267	16.9651	20.181	8.14674	8.99851	6.45057	12.02	5.81672	9.70533	6.45057	10.1715
74	11.8234	5.02322	1.29401	1.28695	0.244862	0.854106	0.459696	1.21154	7.5305	6.16049	17.5381	9.19208	15.0078	9.19208	8.31134	6.45388	12.2427	9.44403	13.8994	10.6881	20.9065	16.5976	20.1922	9.64883	22.2463	10.2408	22.8291	11.1972	17.4619	14.4207	16.8161	13.8487	16.7633	11.7974	16.4179	11.7974	16.7014	9.91186	14.9701	3.5674	6.72908	1.53737	3.90831	1.85349	3.3014	1.83448	2.60601	1.85349	2.83451
75	27.6075	7.28758	9.54802	13.6857	10.0654	10.7618	8.28125	6.78438	17.0819	12.5392	35.9674	6.02948	19.3787	6.02948	17.3477	5.6616	22.2865	8.73091	40.2578	13.6362	58.3323	20.9498	51.3996	19.4295	50.0517	5.87618	43.3157	31.9051	51.6797	20.9723	41.2592	16.0338	35.1919	10.7769	38.7407	10.7769	36.9264	9.32156	24.1702	5.58458	10.4901	14.0226	10.7703	22.0997	13.9592	12.6345	15.1268	22.0997	9.89864
76	38.8162	11.7008	24.2112	31.1453	13.5699	27.1266	16.1479	28.2663	38.9037	36.7225	51.0538	28.8666	47.947	28.8666	48.5534	36.5431	45.6986	27.7344	34.3231	28.8843	34.333	28.4042	40.0151	37.4302	51.4847	31.8306	31.3946	33.7309	37.9094	42.8928	38.266	41.7012	34.8672	47.8128	46.3856	47.8128	46.0497	46.402	46.8093	42.8697	42.5942	41.1956	43.0208	38.7354	39.1241	36.6799	37.0465	38.7354	36.0339
77	9.68568	2.71097	4.12248	2.7189	3.60897	2.6205	3.31242	1.67331	8.04874	6.44131	11.9508	8.72876	14.3805	8.72876	14.3548	4.58799	12.1885	9.76125	14.4548	8.86262	15.1219	6.31128	17.5133	8.01831	17.9564	5.68551	12.7784	6.25396	9.77905	8.21131	10.4326	6.09967	9.93704	3.75644	8.83619	3.75644	9.97116	5.48963	8.52542	3.12375	7.15884	1.56385	5.65115	3.09251	4.15941	2.79937	2.65288	3.09251	6.13219
78	26.4588	9.08341	14.9544	21.0605	14.1124	17.2374	7.49929	2.19112	18.8128	5.14078	34.1452	8.02458	23.5735	8.02458	21.1199	6.36664	18.048	2.22233	27.0703	15.6892	41.5076	21.7092	40.422	13.8974	42.6425	10.2789	20.2997	18.5819	46.2402	21.7722	39.8737	26.7173	47.6108	22.9106	48.708	22.9106	49.2997	14.683	26.6801	12.7242	16.44	5.86549	10.0369	32.5765	9.81744	2.56367	25.0536	32.5765	8.16606
79	19.1498	9.81783	6.84005	5.21789	10.2433	3.96299	6.23216	3.56499	10.9809	7.39665	16.8738	15.0221	14.7957	15.0221	19.2611	7.20245	20.7964	13.8241	28.3496	29.6192	29.636	19.586	35.1817	28.3606	36.3931	14.9463	22.9799	31.351	31.0764	28.7673	25.5644	23.919	24.1955	19.4232	21.7361	19.4232	21.2861	10.6005	14.4128	5.03512	10.0474	25.729	15.2619	4.3553	20.1619	5.68752	8.33864	4.3553	6.65049
80	15.507	3.40918	6.84137	2.35938	7.02546	0.801388	6.89192	0.811872	8.71476	5.52227	15.698	6.07853	9.11399	6.07853	5.16907	0.991345	7.9353	3.04097	7.7082	2.47977	14.1842	7.74494	20.079	2.19704	30.5356	11.5486	30.8127	11.8674	26.4171	8.43096	29.5219	8.06895	23.421	8.61688	23.1406	8.61688	20.7016	2.46577	16.4905	3.59499	9.25083	4.29739	7.3976	4.06911	6.32651	2.13091	9.77185	4.06911	7.42594
81	6.9226	3.11507	3.59328	1.97307	3.46907	2.14306	2.5575	1.42863	5.46983	3.17949	5.47365	4.5132	8.20784	4.5132	9.58344	7.44706	7.51765	8.32833	9.19898	9.79995	9.20197	5.8247	12.2373	11.6623	16.148	7.50726	16.0119	5.97711	8.57197	6.5069	9.24056	7.26445	9.05408	3.70321	5.33392	3.70321	5.5201	2.20714	4.71066	1.35724	3.29293	1.45925	3.18076	3.27337	2.99552	3.06278	3.56436	3.27337	4.2269
82	9.22904	5.43018	4.31262	2.38847	2.4003	1.7921	7.69764	4.29678	3.35282	2.51703	3.39547	2.03902	7.12566	2.03902	9.86	3.97279	9.81946	1.89558	19.0946	7.59239	21.1455	15.6225	15.5708	18.8534	22.687	15.3724	22.5622	15.1539	20.3532	3.1331	9.07386	2.08663	8.40916	1.23442	4.58944	1.23442	3.54984	1.86252	4.32915	0.941848	3.93621	1.9464	4.05847	2.3435	4.55	2.50453	4.64623	2.3435	3.38171
83	16.7855	3.09413	7.14068	1.72217	8.79065	3.52168	14.504	3.33548	11.7778	5.31105	14.9666	4.72928	25.5307	4.72928	18.9441	9.11666	20.6283	10.7981	21.1251	6.64934	22.4625	3.47413	30.6524	5.50523	24.139	10.2454	20.4057	8.94304	17.768	7.05754	17.0363	9.65127	22.3531	10.0183	20.0783	10.0183	16.3352	4.2439	14.8871	5.27322	15.8049	4.39685	13.8929	1.70303	9.6493	2.74026	12.6189	1.70303	7.5687
[truncated: 1 more columns]
