# Supplementary material for: Recumbency as an Equine Welfare Indicator in Geriatric Horses and Horses with Chronic Orthopaedic Disease
Source: Animals (Basel). 2021 Nov 8;11(11):3189. doi: 10.3390/ani11113189 (PMC8614510; doi:10.3390/ani11113189)
Supplement: Supplementary file 1 [file animals-11-03189-s001.zip › supplementary material/suppl_table_S7.xlsx]

## Sheet: suppl. table 4 standing
Horse	overall		0-1		1-2		2-3		3-4		4-5		5-6		6-7		7-8		8-9		9-10		10-11		11-12		12-13		13-14		14-15		15-16		16-17		17-18		18-19		19-20		20-21		21-22		22-23		23-24
	mean (%)	s.d. (%)	mean (%)	s.d. (%)	mean (%)	s.d. (%)	mean (%)	s.d. (%)	mean (%)	s.d. (%)	mean (%)	s.d. (%)	mean (%)	s.d. (%)	mean (%)	s.d. (%)	mean (%)	s.d. (%)	mean (%)	s.d. (%)	mean (%)	s.d. (%)	mean (%)	s.d. (%)	mean (%)	s.d. (%)	mean (%)	s.d. (%)	mean (%)	s.d. (%)	mean (%)	s.d. (%)	mean (%)	s.d. (%)	mean (%)	s.d. (%)	mean (%)	s.d. (%)	mean (%)	s.d. (%)	mean (%)	s.d. (%)	mean (%)	s.d. (%)	mean (%)	s.d. (%)	mean (%)	s.d. (%)	mean (%)
1	76.1093	25.4871	82.9257	15.9366	94.2158	5.75501	81.6659	16.1989	84.1792	18.1884	75.8172	4.7157	71.7554	16.2278	89.1251	4.18528	81.2275	4.19982	67.6268	18.8401	51.1519	19.0153	43.688	25.932	48.2679	13.7923	64.3746	13.5415	57.3204	45.4753	63.9228	31.4962	67.1881	24.1519	71.0432	20.3815	69.4813	7.41998	84.9017	8.34837	86.4281	4.24311	95.9782	16.2581	86.7819	16.2581	83.5372	11.5512	88.5406
2	86.3331	16.674	91.9841	9.39772	91.8346	11.2958	86.4626	18.8589	80.4617	18.2703	84.1439	12.5137	83.437	8.6402	82.6128	9.07286	86.0265	7.63383	75.5168	16.3895	75.9792	17.7596	74.5252	18.9225	73.9895	18.8802	75.3283	18.2414	77.3795	14.8717	80.2762	11.1362	87.34	2.65478	93.2305	9.6356	91.4759	2.04127	95.3448	3.3217	95.3195	3.14862	95.9768	2.88332	94.4914	2.88332	95.686	3.31244	95.2008
3	82.9425	19.2394	97.0018	0.833223	67.3517	49.0332	77.4022	18.4107	93.2772	1.49903	89.9586	3.13421	83.5535	1.55806	93.9813	3.10007	86.0221	3.06915	83.6799	6.22271	70.6871	16.2835	46.9428	7.49737	53.8096	20.6874	72.7692	21.6007	81.6115	9.82041	77.3107	11.6457	77.7828	3.37992	76.376	8.88471	80.038	6.41213	82.113	2.29995	92.3896	1.00749	96.7362	2.48523	95.923	2.48523	97.1119	1.10035	97.1168
4	90.2233	10.2686	91.657	13.5133	96.845	1.99297	98.3322	0.575304	94.409	2.63864	84.4688	9.76234	85.0732	10.6982	82.4136	14.8036	82.035	10.2183	85.8689	6.53347	79.4615	8.882	85.1579	6.8815	85.3007	6.35473	78.0373	6.28062	73.7653	13.6275	82.6003	9.96237	93.4448	0.783642	94.1634	1.02655	95.2418	1.3405	95.8272	1.84945	96.5623	0.765273	96.5336	1.01842	96.4782	1.01842	96.4916	1.1944	98.155
5	66.6211	18.1109	29.093	32.0409	43.0842	21.2087	76.0865	5.27173	69.7578	9.47639	57.5914	0.101822	85.0511	1.44587	90.4152	5.03033	90.1943	5.02848	84.9252	1.85332	91.0516	2.69127	82.1822	6.46795	81.9745	0.437911	82.6374	0.731158	85.5566	8.81738	66.9431	25.4043	41.1011	4.98643	46.7397	12.2311	49.0692	12.2085	60.5588	5.01259	73.6204	2.69126	75.6786	3.98542	72.1594	3.98542	57.6895	25.281	49.2185
6	61.7509	32.8954	14.7573	27.7217	5.13072	8.14222	22.2906	26.3255	72.7834	20.1589	85.0442	7.38376	82.4364	7.20704	84.7908	7.91035	85.2335	9.43674	82.6535	9.03935	82.8235	9.44902	81.8096	10.9111	75.1968	12.8418	58.5608	34.3482	54.7154	32.3098	55.1168	32.6039	74.2069	8.42471	87.7959	9.15755	87.5307	14.946	84.3581	30.9219	58.6568	29.9635	23.0522	37.4701	41.7928	37.4701	46.043	42.6228	36.899
7	88.0668	21.9369	65.455	56.0524	95.636	2.51424	98.3088	0.64537	97.6773	0.882558	96.536	1.05165	90.808	2.60968	77.3798	2.34551	80.2488	6.60108	85.6651	2.3549	81.3362	7.15861	87.0449	4.81994	85.8245	8.78456	85.8001	6.04472	80.7204	2.19999	92.0488	4.95248	94.5683	4.5693	94.1173	24.4871	81.7974	42.1297	72.9207	4.70339	92.5893	11.759	89.3088	0.703124	96.8171	0.703124	97.9935	0.542407	92.7102
8	82.9355	23.2229	56.3619	40.9435	58.5541	37.8327	82.8898	25.9061	92.4275	5.31778	85.6197	2.50705	86.2359	3.93659	91.594	7.02587	91.4001	5.78581	86.5352	6.14826	80.4226	18.0245	78.0517	18.9178	74.7958	14.6783	79.5956	11.2343	80.3964	3.43291	86.1168	1.74025	86.3587	3.01	85.0027	4.14399	88.0013	1.3242	90.4589	2.21326	95.3097	3.17436	95.8231	2.22803	97.2149	2.22803	86.5076	19.9709	61.6829
9	80.4725	24.7123	80.0419	31.8564	83.7434	29.2851	88.553	17.4107	88.9179	6.32448	82.8698	7.44578	83.6784	8.01349	85.0635	10.7076	83.2308	8.51459	80.2935	11.3193	69.1705	22.319	70.3516	22.3563	63.6392	26.5928	64.0202	21.9768	62.5712	21.0343	65.9614	18.1612	74.6501	24.4011	73.1221	22.913	73.8643	25.4481	74.9184	10.1071	88.5725	9.4587	87.6325	9.66874	90.2166	9.66874	88.103	12.0333	94.6844
10	55.9342	24.8953	88.3283	5.7679	52.2131	54.3545	44.4944	23.0567	66.3348	20.717	46.5115	18.8717	64.2813	34.4647	40.3333	1.07789	42.0217	5.48187	45.7534	0.973047	37.0743	25.153	32.4201	2.31373	41.1838	6.6356	56.0819	6.23678	52.9404	15.028	58.4027	11.3428	25.2645	9.50914	33.4202	6.13749	49.6562	22.2701	54.7413	12.252	64.5736	1.46441	87.8441	4.93364	87.3551	4.93364	81.8501	5.37491	89.53
11	80.0277	13.9733	90.4379	4.65341	72.582	3.71069	72.1223	12.6527	88.503	2.64364	71.4197	7.68201	77.5605	4.94246	88.7738	4.58179	83.9989	3.66342	80.3315	4.76054	65.9791	19.663	62.6687	23.8088	61.4651	19.0237	80.7868	7.801	78.1169	8.59097	74.3432	11.4314	77.2618	9.24327	78.1596	7.46327	76.7954	3.79999	79.9086	3.53664	91.8208	3.18264	93.8376	11.2306	74.2627	11.2306	94.2931	1.33813	86.2998
12	68.614	28.4758	67.5638	35.2969	73.1633	24.421	78.9245	18.2041	87.5954	13.7044	76.2479	7.16418	72.8637	8.80269	70.7188	7.10307	59.9275	17.0702	56.7971	14.4376	49.4917	24.5575	50.8466	29.2045	54.5922	26.9934	46.8737	25.7393	54.2748	30.5295	60.7911	26.6148	63.1919	22.3123	72.4423	18.2656	80.5441	23.8775	75.4266	16.9869	77.1864	16.1909	83.1419	10.9168	88.386	10.9168	89.4018	11.0706	86.9233
13	64.5423	21.608	43.4591	34.7222	43.4971	19.5694	43.8903	7.56352	40.8276	28.5179	53.7242	14.2749	87.9438	5.45948	76.4711	3.41065	73.755	8.60429	72.0877	1.11707	79.008	1.91497	77.6654	9.67174	78.0055	1.50968	84.798	1.74468	85.9621	7.38466	85.9046	3.61009	70.816	14.3361	64.5758	7.7165	62.8956	14.1645	48.3825	10.5432	54.2896	4.68209	66.8751	0.562879	69.3913	0.562879	71.4979	10.3422	57.2821
14	81.8381	33.8358	82.0945	17.5872	77.9917	34.1108	55.7707	43.7028	35.8543	41.4206	69.8305	30.0689	74.8152	36.0575	87.3672	4.03625	88.8144	11.6467	86.9638	17.2717	82.7557	33.6052	92.6126	3.96999	87.2833	24.9519	94.691	2.3618	95.231	2.85857	92.8392	4.18708	95.5706	2.24708	96.0041	2.1749	94.2132	34.3236	82.5127	28.5562	78.3703	21.3259	85.4495	5.28285	92.722	5.28285	84.8498	18.8369	45.7933
15	71.8068	23.4367	54.7185	27.1822	65.3089	17.8036	60.0247	26.8789	87.8334	3.35546	70.0753	5.79349	69.0693	6.56553	84.2051	9.45432	80.5361	10.8736	75.6457	16.12	68.7666	22.1248	69.2943	22.4625	62.0654	17.7462	56.014	22.9572	64.3994	26.597	69.0185	29.5314	63.3229	5.45616	75.0035	2.37363	63.8506	12.8083	67.8103	10.1734	76.3503	10.9459	87.6432	4.35341	90.5038	4.35341	84.5251	12.5118	87.8404
16	67.4356	29.9173	47.1955	28.0657	26.913	42.4097	43.0421	36.5153	69.0991	29.4663	74.9684	12.9889	78.5079	8.60755	80.409	13.5538	72.549	18.5149	70.9685	19.5521	69.1691	18.9376	68.2514	22.5025	68.4673	26.2065	70.9515	21.0044	75.2317	16.6812	66.3502	20.5676	68.5682	24.6057	64.7326	20.2667	73.5912	16.8937	79.6276	23.0524	74.8058	29.74	70.3577	21.6937	73.401	21.6937	77.0979	16.358	53.8094
17	61.0199	35.6456	29.1319	38.8357	22.2643	33.7096	33.3185	38.638	67.1832	29.0539	58.1149	27.9942	56.132	28.0139	58.1345	31.4429	67.0366	28.1583	77.2043	18.8782	76.9844	19.5169	76.4048	19.645	74.7375	16.7897	70.6927	18.2053	70.1331	17.7293	70.0619	18.5799	75.2362	20.9623	75.0526	28.3412	68.135	32.3296	68.9558	26.4846	71.4645	12.9942	81.2449	32.8728	68.4699	32.8728	35.9499	50.5024	41.2627
18	72.2606	13.0779	55.8828	4.94441	67.8238	23.1289	87.5911	2.69137	75.7904	3.93018	75.2811	4.75483	69.3546	5.72964	78.952	10.5132	72.0349	3.28675	70.2157	5.36074	69.081	8.02297	69.4483	5.27578	70.9934	6.94093	77.1477	4.82634	66.9445	4.91438	78.6861	2.16776	72.3416	6.00035	69.7063	13.8302	66.7224	9.46478	72.2415	8.22307	75.7319	12.9133	81.5622	0.792206	88.6826	0.792206	65.593	16.7334	62.4073
19	79.431	21.0661	75.3925	34.0598	82.3873	28.8822	86.6646	12.9729	76.6032	17.633	78.7844	18.2354	79.1101	9.36522	84.4511	4.05683	75.7445	1.31994	83.1602	0	73.8912	3.01402	70.967	18.151	75.2114	0.402313	67.8586	4.87018	71.4747	11.5645	75.9072	15.0201	79.4299	10.8257	77.385	12.4061	80.0496	3.27373	81.7231	5.2223	88.2439	12.3376	87.6353	19.3388	82.4608	19.3388	87.2791	13.2867	79.1587
20	87.5562	24.1407	82.7773	14.667	79.2413	26.239	72.3088	36.6296	85.874	16.9598	90.8948	7.81335	92.1103	0.797285	88.7304	0.0286846	97.337	0	93.6857	0	94.1653	0	97.7203	0	94.8867	0	95.5357	0	92.3907	0	97.1788	0	95.406	1.14677	95.8345	1.56915	95.5925	34.806	72.626	2.71489	97.5247	1.61805	96.2206	27.6586	78.9698	27.6586	73.2597	36.1996	72.3021
21	81.2496	20.684	86.0488	15.6968	85.1556	10.8593	90.2601	8.81403	85.5492	4.09669	73.7327	0.855903	85.7164	4.85962	94.1331	0.529594	92.8186	2.00843	91.9083	0.71	85.8453	2.14907	59.0487	33.992	66.6284	16.6604	73.2117	11.0627	75.1646	14.126	75.7015	9.85039	72.5667	11.2478	71.2628	5.48955	77.6307	5.69761	82.3984	5.06154	91.2256	0.958443	97.5591	4.35892	93.9151	4.35892	72.9074	47.846	88.6461
22	71.8632	19.2326	72.0922	25.5688	89.2142	6.2197	85.3848	14.4453	86.5395	6.97479	84.4355	9.52485	70.8794	10.2412	71.0096	9.30062	65.3993	21.6209	61.0547	24.1828	61.8234	23.9065	41.4341	5.55131	50.4434	11.3823	50.3296	11.3475	53.1726	13.0219	55.6368	16.6346	62.7738	10.7484	62.7971	10.1556	68.5589	17.2611	71.9753	20.0083	76.3616	12.047	69.698	7.94794	92.0286	7.94794	86.9848	5.59304	90.0343
23	71.2853	29.9936	64.0727	28.3835	56.0748	33.3169	76.7135	33.0086	69.798	37.3911	74.7325	14.9118	79.0683	14.6399	76.1078	21.9705	68.3518	17.3895	70.5348	21.2548	68.4759	21.947	60.297	31.3788	62.231	26.5063	65.9176	22.7141	71.0376	21.4572	75.2587	17.256	72.2862	19.5015	71.1833	20.3383	71.0202	18.4843	72.0883	29.4869	61.6344	16.091	80.6517	22.0891	81.0284	22.0891	65.3152	35.1298	81.0428
24	54.7249	23.7268	55.7784	33.0675	63.4307	10.8496	61.2989	16.9511	61.0841	8.39957	60.8723	9.45064	63.3989	18.5241	69.2713	19.0298	68.5102	26.5701	67.8884	17.0571	70.4546	15.9673	64.8615	20.2203	53.732	19.0674	42.4221	18.2421	54.6779	28.0322	43.1738	28.4366	14.9636	7.13432	24.1514	7.90975	31.4193	12.1876	40.4386	4.95655	62.1107	4.95282	72.0336	3.8714	62.6263	3.8714	68.1584	8.64183	65.6166
25	92.8785	9.60277	97.1558	2.01762	97.4564	2.14197	97.413	1.76773	97.7167	2.01965	95.4951	2.71395	86.7523	12.7166	85.9408	11.9979	86.1887	10.0889	91.3339	12.4728	86.3389	9.48091	84.1681	9.71599	81.0376	7.2864	91.6219	6.73767	91.988	5.83417	91.3445	6.35137	88.0816	3.30804	93.1326	1.30913	96.8593	3.20087	97.3363	2.20894	97.289	1.57144	97.9804	1.55133	97.3356	1.55133	97.6039	1.63656	97.5787
26	74.8702	25.3376	81.7715	17.8105	93.461	3.00805	92.4257	6.90857	89.5254	5.93761	79.1111	5.84881	69.6498	14.2689	72.7708	18.5954	67.2841	23.3024	66.4616	29.0229	59.0978	26.8011	56.4594	30.4202	57.0874	24.2081	50.2008	23.1096	52.5644	22.8759	65.129	23.6594	61.5281	15.5773	49.7332	9.98903	68.3723	12.1833	71.2074	16.214	82.8953	12.7059	88.8398	8.86556	92.008	8.86556	93.3488	5.43496	71.5096
27	57.775	20.9703	16.9597	14.4563	37.9807	31.7959	57.2619	21.8308	59.5575	4.38379	54.9143	6.0013	70.1996	20.4686	68.0554	28.7738	91.8882	0	83.2935	2.93167	90.7512	6.00677	81.9662	5.11539	89.0126	2.28639	75.6129	3.82696	83.653	7.21222	58.5953	27.8046	20.0132	5.96094	29.6125	14.6713	34.2733	9.89675	48.0481	9.71496	63.9358	4.67556	71.7738	16.038	69.6883	16.038	58.3547	16.6809	31.2622
28	85.9345	19.5383	94.497	0.614915	32.3756	23.6262	59.4496	50.7481	96.7301	2.61302	92.1798	2.04597	94.4406	0.716032	92.2893	1.31465	93.7523	0.31243	92.5469	0.036941	92.7063	5.5209	94.9181	0	87.7013	0	89.0373	0	85.1164	0	97.4359	0	95.3409	0.359683	94.2055	0.701141	95.8057	0.42751	96.1046	16.1127	83.0573	29.9114	75.7062	0.14226	94.9646	0.14226	92.1021	5.72096	52.2325
29	73.9868	29.3951	84.8539	11.4511	90.6172	7.01962	73.4469	25.8842	67.372	21.4733	73.7247	23.0894	63.699	31.3753	62.1761	28.1737	56.0814	26.0615	76.5823	16.5593	81.1805	13.0002	78.0361	14.1469	83.0982	8.77467	81.0663	10.4547	82.3607	11.4094	72.5143	22.2117	66.2894	36.9342	61.8652	37.6039	60.4031	31.6648	68.2632	19.6568	78.1328	16.107	82.2356	13.0425	84.6532	13.0425	85.8255	11.6076	79.1434
30	80.9719	14.4283	82.4304	27.8221	98.854	0.567386	96.1654	1.37411	88.0148	4.20568	71.3336	5.2721	79.6093	7.61074	89.2947	7.6338	88.4418	11.5015	83.1914	10.9138	76.2793	11.434	69.0536	12.4229	65.5148	9.96186	59.4896	6.24513	63.3705	11.3862	64.9929	12.8867	66.3648	11.9783	70.6409	12.2869	73.3885	3.18839	84.8853	2.12146	94.5993	1.76319	96.2446	8.47485	92.6862	8.47485	92.8961	5.28708	91.9078
31	90.9269	10.896	92.4275	19.3446	96.7575	2.28608	94.9956	2.38298	87.4142	17.2335	93.5539	5.99975	83.8525	15.1302	89.3052	5.56654	87.0261	4.44929	87.0761	2.42531	89.6768	6.80372	87.6108	6.06773	89.8254	4.29795	88.3443	5.17789	81.0232	5.97171	79.4935	9.58929	92.7839	4.08855	89.7008	10.9824	90.167	2.54367	94.9309	2.73969	95.7207	2.26981	95.4741	1.18455	97.4902	1.18455	96.4944	1.00555	96.1391
32	83.0658	17.4117	87.581	8.41551	87.8618	11.0744	80.3999	20.4836	79.2386	15.8947	71.9934	22.4945	82.4401	11.0813	85.9024	9.04514	84.9425	13.1485	84.1797	14.0608	79.7337	18.3413	79.3446	16.4727	73.5673	13.2159	86.5838	5.79036	88.7879	6.89102	83.0887	19.4857	85.1517	10.2675	85.3227	11.3066	85.5408	10.648	87.7639	7.1581	90.8918	12.2623	80.2978	10.0579	86.3656	10.0579	89.8804	9.23659	65.5126
33	39.364	16.8055	17.4982	8.77615	47.8563	36.7727	5.71384	1.7952	66.8849	0.622898	71.8754	12.747	51.123	8.42357	29.2048	0	33.1577	0	24.9514	0	13.437	0	15.7203	0	16.8928	0	17.724	0	10.2643	0	3.19267	0	12.1149	4.50755	17.5167	0.111737	24.7547	1.88056	38.7536	8.11215	63.4669	3.86757	70.0982	10.0103	67.3945	10.0103	83.6535	10.454	46.6201
34	79.4048	22.6148	88.7398	20.1773	75.894	20.0203	69.2394	27.4978	77.4879	19.298	86.1764	7.55205	77.7998	8.78607	74.6524	15.2165	73.3277	21.7206	69.4352	23.3958	80.82	18.9629	82.5482	16.9743	79.7758	18.0165	77.0776	20.255	75.2014	20.5622	76.4257	17.3913	76.6703	15.7492	78.7961	17.4175	79.6433	12.8463	83.7843	7.3642	87.4518	11.5223	86.6537	27.9326	70.4146	27.9326	89.1372	7.05004	83.613
35	86.7929	12.0978	87.7784	9.59631	89.6916	8.83914	85.3161	17.6769	86.7234	12.1925	72.0369	12.9848	84.7617	1.85807	85.4932	8.52956	90.9905	3.17017	88.513	6.597	84.2292	6.85544	83.6578	9.35472	78.7597	9.58172	85.0417	10.2664	87.6	8.18504	88.3489	8.53649	89.9516	8.77543	87.8532	6.6356	86.2656	12.645	88.2944	4.26496	93.7521	6.65718	92.0907	9.39285	87.1901	9.39285	92.37	8.35577	87.2397
36	35.1584	15.2409	40.5887	2.50005	15.0144	17.9785	63.2925	0	32.4239	16.7336	40.2046	14.7967	41.4052	11.5068	40.3766	0	27.5795	0	28.6459	10.7819	51.4071	0	48.7649	0	35.6915	0.026619	32.6544	12.0546	34.7755	16.1699	36.2322	9.96303	7.78026	0	23.6111	0.171006	16.2725	1.23134	18.0977	4.58585	28.4857	19.758	50.3246	25.7048	49.8772	25.7048	45.2678	0	49.1486
37	89.0904	6.20349	92.3273	3.18192	93.772	2.75131	93.8989	0.891569	94.8563	1.28483	90.9388	5.4867	87.7606	3.20261	82.8044	4.97117	83.6718	1.71986	71.9674	15.0781	80.23	12.4807	72.3575	0	68.3817	0	68.6674	0	75.6809	0	95.1247	0	93.894	1.13891	95.0847	1.01454	92.776	1.21642	94.5893	0.162144	95.2857	0.731182	93.9352	0.372699	96.366	0.372699	95.2163	0.015857	95.9624
38	96.1021	2.83091	98.0521	1.12108	97.5645	0.669611	96.677	1.03439	97.5733	0.745211	98.4696	0.692358	92.1026	3.78238	88.4258	0.780044	90.6274	3.27994	93.9284	2.34743	94.0975	1.97797	91.5828	2.93839	88.4432	6.27146	95.9768	1.93449	97.7466	0.448	97.8765	0.759463	97.6237	0.930707	97.8946	1.15972	97.7932	0.618936	97.8401	0.674414	98.3445	0.690191	98.3786	0.72962	97.5224	0.72962	98.0602	0.461083	97.8707
39	68.6225	29.4754	84.4859	8.58641	83.5729	14.1606	68.0546	26.6708	62.968	27.5708	63.5071	26.621	82.8445	14.3331	80.7348	21.1218	75.0961	20.4817	80.0542	10.4901	80.7795	17.1189	71.3331	19.21	75.9364	22.0149	67.1713	29.0612	71.4326	23.7209	66.0244	28.5482	38.9699	30.4979	45.6405	30.5134	48.1673	27.6943	54.6184	24.5114	71.849	21.3064	73.2852	28.085	74.6635	28.085	78.5366	15.6211	77.1528
40	91.2276	11.6955	75.9718	14.4488	94.52	4.11276	81.5044	15.4605	84.6899	23.1291	93.542	3.50512	96.0012	2.00808	87.3841	5.88213	90.4848	4.38824	96.0033	2.65336	85.85	14.3135	89.407	4.83149	93.0304	6.40427	93.1999	4.46226	84.9254	4.8227	91.7588	7.18918	97.1466	4.9589	91.5448	0.694096	97.9469	3.02953	95.8027	1.07924	96.9205	12.206	86.453	0.659523	97.8752	0.659523	96.2764	2.91988	94.4966
41	75.6736	23.2864	65.339	32.1874	69.9605	20.7588	80.0877	19.3386	78.3178	24.8456	75.0895	10.8265	80.3243	13.4103	77.1433	13.7438	72.1056	15.0311	78.0512	15.2886	78.42	12.6396	78.1914	16.5909	70.8834	20.495	72.058	18.8055	75.5321	20.4218	73.9116	17.0166	72.3613	23.7959	71.338	22.069	72.0485	13.5542	79.6865	13.283	83.2918	15.5472	76.5493	25.516	71.3018	25.516	72.3046	12.9643	79.8558
42	53.0949	34.4399	14.5306	25.0742	20.1994	31.1732	13.6537	26.2428	53.3506	29.6114	89.3013	3.16348	82.0274	6.63142	76.9835	10.3152	74.7183	14.5964	71.4518	15.8093	70.9161	17.4605	60.8916	15.0717	46.814	21.8112	44.3397	26.0726	49.8984	20.5806	60.2612	15.4336	57.1524	20.0077	61.4795	18.9411	60.3488	27.5596	48.2907	46.6841	30.8884	27.5594	29.6372	38.4104	49.2848	38.4104	61.9018	44.3065	39.8728
43	91.689	8.80789	90.9322	2.8902	95.9282	3.04428	89.7193	9.55528	87.4429	10.3859	86.9848	20.434	91.7386	6.42564	90.0977	3.79867	88.5505	5.43502	91.9851	3.54937	91.1641	3.54552	92.8962	2.09738	94.4276	2.54362	92.7229	2.60426	90.6109	4.97917	91.1778	4.47061	91.3413	3.48771	91.192	4.05572	94.7829	2.61481	94.2437	3.51441	90.376	5.40969	93.3278	3.57512	92.1533	3.57512	94.2834	2.00108	92.785
44	82.7899	21.1757	88.6202	17.5907	88.8478	12.5715	90.9266	10.8992	89.8853	9.57499	90.1483	7.04076	86.7761	6.54572	81.0068	14.8205	82.3508	12.125	77.2341	15.1064	79.6145	15.544	74.7986	24.2344	72.314	23.3032	72.2106	17.5485	71.1066	21.4139	71.1964	20.7456	70.1939	22.4468	74.6632	25.3324	74.4565	15.4225	83.4019	13.0982	88.8928	7.14696	92.325	2.90788	95.9789	2.90788	91.3471	8.78153	87.4053
45	65.6137	33.578	56.296	28.4592	44.5278	21.4537	56.97	25.3317	49.3876	29.7879	61.9891	29.5675	63.4879	27.7798	67.8085	26.5272	73.2316	27.8711	77.2616	23.1506	69.9813	24.5521	77.8025	27.5705	74.3483	33.8078	75.4043	29.9463	79.276	23.9578	67.3011	31.9409	68.7738	36.3894	59.3695	37.3654	58.5768	36.5099	60.0004	34.5525	61.9395	30.8423	67.123	27.3159	64.992	27.3159	71.4325	26.5026	71.7418
46	73.299	32.9292	72.8478	32.3539	61.6221	39.2195	66.9382	41.3091	80.7168	20.0314	83.3311	5.16343	81.9988	8.34971	77.5825	19.2671	73.7959	18.8709	75.6996	23.5023	75.3694	24.2001	63.637	30.7027	59.8715	32.7265	57.5002	32.6062	64.8958	25.9805	61.6772	28.5723	67.3858	25.7328	68.5126	22.0852	75.639	15.762	80.0564	12.9889	83.3279	7.70956	88.9915	14.9551	86.0948	14.9551	82.1757	15.9141	74.6056
47	56.2474	21.9052	14.6737	7.1633	47.4523	8.20638	32.8463	34.3127	48.9385	14.3108	58.0724	6.57736	57.1759	18.3313	60.9344	18.6794	55.6516	9.71811	59.1901	19.4407	69.0981	24.9026	49.6246	28.8192	63.0793	15.1641	58.6475	17.8482	62.9467	14.2113	63.7722	12.4109	65.3081	11.0637	51.4386	8.73207	50.9659	10.3034	52.0012	12.6319	57.9207	9.14274	68.7717	13.0325	72.1936	13.0325	53.6317	13.5617	52.1266
48	83.4786	10.3098	83.1879	9.49399	83.2222	9.91725	83.3591	10.5721	83.4673	11.1799	83.8933	10.8741	78.5948	10.245	73.4642	6.82615	81.9884	4.63339	84.9581	7.97543	83.7688	7.62509	85.6359	7.2439	83.1739	4.44385	83.2532	6.23877	85.4268	6.1757	85.0164	8.67624	86.9262	8.42837	84.7539	9.98497	84.2018	6.20501	86.8841	9.1344	85.4371	10.3884	83.2914	8.6908	84.3899	8.6908	84.1049	9.24127	82.558
49	52.0724	29.0691	77.4481	10.2416	60.3445	22.4662	64.0565	27.1926	57.233	28.3901	43.4438	21.0546	70.2532	24.079	66.8453	25.5518	53.3837	28.5758	48.0426	22.8226	49.1987	25.9698	41.0003	21.7335	39.0654	25.1366	42.7675	21.5323	51.22	29.9384	52.1956	29.744	30.7006	27.8342	32.3135	28.5721	33.1203	26.2568	34.6172	24.0562	52.7376	8.46081	70.9639	17.7758	74.9389	17.7758	68.3911	17.5178	71.2293
50	78.6622	22.9752	84.9622	18.2761	87.345	16.0567	96.1242	0.486614	88.9542	1.04684	60.7536	16.1733	89.9409	0.25289	65.2083	37.0107	42.7498	60.4573	80.8932	0	56.1833	0	40.9806	16.2406	55.8983	9.01155	80.6107	7.92494	81.2331	5.39983	78.4624	8.83149	81.7725	4.2482	79.2869	1.67702	77.7922	8.02756	80.2399	2.26676	91.3557	0.313192	96.5044	0.813747	91.7258	0.813747	96.1837	3.35877	92.6076
51	82.8285	28.1906	96.1293	4.88414	83.5194	31.3396	81.3645	34.5476	79.223	34.1023	77.4615	31.9992	78.9956	25.1545	89.0212	2.84387	86.1038	4.67964	78.4415	17.5549	71.9567	24.6499	64.071	25.0528	68.9888	18.1364	69.7551	18.8614	73.8588	20.5229	76.5586	19.5431	70.5308	17.7245	76.5533	19.3229	77.1826	11.0635	87.2077	2.96238	94.6866	0.940056	97.6167	0.658702	97.7276	0.658702	97.9649	1.10243	97.9855
52	73.3079	13.583	89.5936	5.62694	98.2481	0.384531	85.712	12.8104	91.1716	3.21948	77.3524	14.7204	69.9484	8.84445	74.0506	0.902016	59.565	7.31197	47.2853	4.07419	46.253	4.08595	42.4661	7.60226	48.5591	2.82259	45.5376	7.75303	47.8904	5.76491	47.8276	3.54156	76.6641	1.6584	95.8919	0.550008	94.2733	2.50525	95.4038	37.5192	71.018	0.675369	94.5903	7.35728	94.2118	7.35728	96.6492	3.29209	95.8199
53	33.799	13.4706	50.936	13.2762	58.9753	2.06782	17.4661	5.88423	50.2087	7.02107	46.9945	5.17237	53.9637	10.6548	32.6497	0	38.3838	0	21.2062	0	17.1532	0	#DIV/0!	0	25.432	0	29.9592	0	22.8715	0	8.45771	0	10.1458	2.87054	15.3169	3.34421	19.4973	4.04004	30.467	4.65968	41.5155	29.8098	31.4637	3.50111	42.509	3.50111	56.2705	17.5872	18.3939
54	77.1907	23.3258	75.3822	17.3569	72.5595	19.5842	72.3594	22.7645	61.9522	29.5683	87.4495	2.75033	85.3911	2.93311	87.936	2.70481	87.1067	4.63129	82.5113	8.01874	74.9238	17.3177	72.029	18.3251	73.7399	12.1781	78.5576	5.29574	72.7322	16.2482	75.8012	8.14887	76.4075	9.02735	77.9915	4.49983	84.2932	18.0211	83.2345	18.2621	79.3705	31.6257	75.0839	3.12215	93.678	3.12215	80.1724	15.8865	43.4762
55	88.8226	21.8426	78.5983	24.8952	77.9516	23.7421	96.2579	0.813797	95.6439	2.4129	87.4383	0.420054	90.8299	2.37867	93.1565	4.29033	91.2745	0.616696	93.6482	0.0074423	90.993	0.00712605	86.7162	0.54322	86.2963	7.08157	91.5483	2.04351	93.4291	1.04762	93.9535	0.775096	95.2266	2.39686	93.0112	0.279996	94.514	0.179865	94.3899	0.449934	96.6532	2.72455	95.7427	1.94719	94.5409	1.94719	58.6262	50.4245	61.2021
56	89.6752	6.72073	93.7507	3.69579	86.5113	7.17217	87.1017	5.60449	94.9118	2.98488	81.0217	10.3189	85.8186	3.71224	83.8302	7.16446	83.7059	3.09547	82.6012	4.73258	87.5009	2.17647	87.9365	5.43511	85.8506	5.63157	85.9167	5.46283	83.4876	10.3271	91.5059	3.23256	91.6496	1.71138	92.6539	1.90606	95.2697	2.37472	96.5248	2.91962	91.9796	4.02275	94.6116	1.44662	94.8042	1.44662	97.017	1.93038	95.75
57	77.5798	25.2289	81.0459	12.0344	82.0048	15.933	81.3467	15.7886	76.3508	16.9225	83.6097	11.7702	76.6409	17.9971	74.1867	19.5062	76.4038	19.3609	73.7896	24.0361	74.0895	22.9083	71.9529	28.4618	78.5639	18.4676	71.9622	25.6961	72.7925	26.7301	67.1672	29.8379	72.6735	22.6391	77.9647	23.3883	74.5895	21.7803	75.7535	8.82998	84.2753	10.0051	83.3023	7.31822	88.1111	7.31822	83.4607	11.4323	80.6902
58	84.929	23.7259	72.6054	28.8307	90.0783	6.31222	64.2124	36.0696	60.3754	34.7288	82.5413	21.7828	79.0692	18.1874	90.2437	4.50268	90.2505	6.0335	94.0944	3.85085	90.5273	5.21835	89.4994	6.9649	92.6789	4.35926	92.3546	3.75927	83.9638	9.62871	90.496	7.89386	89.4288	4.76167	92.3494	6.06666	89.0199	6.73765	92.8881	4.15241	92.2463	35.0996	63.0478	12.4709	84.9747	12.4709	80.4288	25.9624	90.921
59	73.1281	23.4898	76.858	24.593	74.7078	24.5611	73.1372	20.1189	76.5317	19.4138	67.9691	17.5266	79.8346	14.1974	81.5972	15.8123	83.4805	11.236	83.5847	14.1706	79.1495	12.6584	78.5076	14.2444	75.5771	18.3623	82.8593	8.17762	71.3665	27.1865	69.8133	17.4836	55.0331	25.0484	54.9193	23.1384	57.9302	20.5404	58.3552	18.2571	70.7061	11.4044	83.0758	10.2962	81.6681	10.2962	80.4278	15.3162	74.9875
60	84.0733	18.452	89.6317	12.5407	91.9494	7.09073	90.4722	11.946	95.9247	2.09512	85.1175	15.9912	76.3379	19.6492	79.9046	7.7482	81.5889	7.11106	82.7014	7.75154	76.0277	16.558	76.1196	14.2977	76.6853	17.0487	75.5712	21.2358	75.2705	17.407	83.91	18.4574	87.7629	4.03431	88.212	17.9316	82.6112	6.9324	84.8037	18.6287	83.1863	13.0046	86.6877	8.26201	88.2219	8.26201	90.2138	15.1922	87.7738
61	66.9948	26.5623	73.3395	20.3852	71.87	22.419	73.7934	11.928	62.1415	14.3293	68.6859	15.1796	83.4785	12.4543	79.0295	22.7177	77.8447	22.4654	76.5847	18.2111	74.1622	22.8399	71.721	26.9638	63.9775	32.8115	65.7167	31.041	68.8572	28.5116	60.1726	22.1438	40.4838	22.0054	47.5815	23.1609	50.0858	15.6447	54.13	14.0671	68.729	8.10305	80.9945	8.27463	77.0482	8.27463	72.1299	19.2868	75.1835
62	86.4873	12.2296	84.7505	13.4403	80.5345	26.1503	98.1735	1.55741	92.6651	5.95388	85.7272	10.0474	83.5077	9.64963	75.5471	8.31272	71.9963	5.70041	77.5234	6.54912	72.7993	1.48334	76.0147	9.56934	81.1189	4.04482	78.0604	10.2142	78.5053	4.59535	87.2822	9.46969	92.5724	0.826959	94.2113	1.18493	95.2464	0.487252	94.4319	14.1664	87.2725	1.66907	96.7084	1.79304	95.1479	1.79304	94.8954	1.41395	94.7642
63	89.6018	8.21259	90.1777	4.84321	93.2254	1.81991	95.2275	1.70707	96.1199	1.00884	92.4188	3.82961	83.9735	8.35413	84.0915	4.35886	83.9141	17.2695	86.0377	9.00137	86.7684	5.50524	83.2311	4.42884	85.3684	5.06244	89.8158	6.49684	89.3757	4.07917	88.4248	3.34807	88.9848	2.23911	91.4333	8.15882	90.9768	3.57745	92.1567	2.61826	93.1217	2.73371	91.0894	5.74374	90.2709	5.74374	91.5257	3.92576	92.4523
64	92.1621	8.9898	82.4049	15.3827	77.8193	17.7077	90.9257	8.82388	95.9331	2.8069	93.5289	1.85644	88.8183	3.35362	92.8718	2.85051	87.8329	0.575951	92.7874	3.2343	94.9797	2.22357	95.087	2.95747	95.3431	2.77666	93.485	1.8325	95.555	1.79204	92.8831	3.43518	93.6199	4.58063	92.6153	2.45834	91.8505	3.49603	92.432	1.68053	93.6432	1.47409	95.6991	2.19314	95.4628	2.19314	89.9688	14.0804	96.2891
65	71.2357	30.6063	64.9378	17.515	64.3924	25.819	79.134	20.5999	85.8214	15.3426	77.1513	7.41102	69.1132	16.1268	71.7932	16.5854	69.2263	15.1327	69.2948	32.8291	69.4478	36.0055	77.0749	16.175	59.6725	31.4671	59.8477	33.9117	53.876	21.6065	58.4931	34.3231	56.4411	30.6489	66.4109	24.6834	71.1793	6.79733	87.2833	17.5865	77.6334	20.3115	78.2986	16.8829	74.568	16.8829	79.8288	12.1172	88.2948
66	80.9421	10.9867	89.6305	7.00179	87.7073	9.30612	94.2732	2.31576	85.7053	3.44129	90.6821	1.6547	84.8185	2.19884	77.2063	10.4141	72.091	9.87225	74.0763	3.49026	73.7415	8.1199	81.3981	7.59948	71.7998	5.03991	74.1327	4.05387	69.9707	9.53579	84.2322	0.448397	72.8674	7.70747	85.4249	5.95385	77.6465	13.8574	72.3793	18.3504	74.6206	6.76342	86.5504	2.09089	91.1082	2.09089	79.5938	12.7353	89.3582
67	67.7106	38.0461	43.6409	43.7069	41.0827	47.4044	42.9819	37.9806	81.8839	14.1227	82.565	9.80212	78.3235	11.731	81.16	12.6849	79.5496	12.3739	74.731	23.4789	61.4275	31.9059	62.9609	29.9945	60.801	24.5442	77.8049	17.2051	70.4646	28.2631	73.5448	25.0612	75.3273	19.9593	76.0692	16.5593	72.5261	14.0747	80.6898	9.42151	88.9816	29.5984	70.9676	44.0603	43.7297	44.0603	45.9606	48.9089	58.6731
68	84.8608	11.7778	96.7612	2.52821	99.2081	0.0196473	99.1249	0.221235	95.4804	3.87053	85.4306	7.35939	67.0512	2.12176	72.5856	6.7892	68.0289	15.6644	76.9324	4.77814	70.5742	7.14343	78.6883	3.14779	76.15	9.39375	76.1518	10.7459	81.6741	0.328822	73.5957	9.62911	91.6906	0.600121	92.3778	0.0725374	92.0609	5.77311	90.4471	8.23847	87.3028	2.09303	96.4188	17.5418	86.9239	17.5418	95.7541	5.48918	79.8783
69	83.6586	19.4633	84.079	21.4074	74.7885	29.1965	80.4603	18.9078	79.6873	18.1852	89.8691	9.61936	88.5599	7.71124	83.0902	11.9666	82.8907	7.97105	82.4825	10.9137	83.7815	9.09056	81.7922	10.5917	78.3403	17.3629	75.099	15.804	77.6217	14.6752	83.1528	9.17195	87.407	8.22688	87.313	7.81488	87.6358	5.2702	88.9825	4.32621	91.7255	10.8514	86.579	15.9325	86.9003	15.9325	85.4943	21.0474	79.1027
70	86.6441	18.9641	75.6027	17.9068	92.7199	8.11941	78.6521	27.9284	91.7408	2.85784	82.0951	5.28024	85.0597	1.60798	85.7388	3.18041	85.3557	1.34519	85.6181	3.58061	83.5825	6.49362	85.9633	1.54602	88.1678	4.31535	86.1604	9.9659	87.6992	4.35572	91.834	3.45697	91.9877	2.06254	93.5733	2.48359	93.1505	0.853897	94.801	45.0204	66.7034	2.65878	94.7019	13.2527	83.0186	13.2527	96.9284	1.18714	77.2669
71	60.9983	21.6479	24.7329	4.37422	29.6383	10.2396	84.7181	8.18286	84.4672	3.44839	71.6691	4.56191	84.3836	1.19084	86.8955	2.0886	76.9968	4.23696	68.896	9.97103	44.4574	27.7314	20.8872	16.5826	40.7181	21.1186	77.3436	0.39586	69.1119	0.0596477	70.6413	7.27676	49.5718	17.8444	58.2785	8.91829	73.3047	10.0028	79.3705	14.1813	71.9759	37.1027	37.2804	13.0037	53.6971	13.0037	45.2283	30.6003	47.6462
72	87.852	14.4146	89.0298	8.21292	81.9778	18.9617	87.7558	12.8282	88.0556	16.1441	81.5263	15.2869	89.7195	5.75648	90.177	4.65491	89.3653	7.22578	84.9293	9.32943	82.9656	11.5884	81.4892	22.8591	82.7903	13.1216	84.5105	10.5456	85.7177	10.0169	88.0875	5.08538	90.3263	5.30075	91.8038	6.51708	91.6635	6.68781	91.3882	6.77493	93.1223	8.4583	92.5559	9.75217	92.139	9.75217	93.5025	3.65158	92.5225
73	78.8413	26.3914	94.3971	4.72948	93.6519	4.94668	88.61	8.46915	87.5819	13.8424	81.6532	14.2614	84.8533	10.2755	80.2074	21.998	77.6873	23.0206	80.7666	23.5884	78.4377	23.5011	76.8973	23.2426	70.5501	26.9557	65.4918	31.637	68.7905	30.3122	66.8364	21.5941	70.0847	25.9776	72.8481	23.2571	74.0949	18.8375	72.8164	17.1068	79.7256	9.41593	91.0154	7.91254	87.8128	7.91254	89.8287	6.39369	89.8474
74	73.42	27.5965	41.3852	37.1136	10.5328	36.637	12.9266	39.195	40.8842	31.6917	78.4227	9.07946	85.0338	3.5514	91.7516	6.33302	87.7089	9.44066	86.1076	10.6928	79.1004	16.5957	79.7222	18.7843	77.7329	9.65075	77.0773	10.2867	82.437	11.2885	83.2993	14.4913	83.2043	11.7043	83.3475	10.414	83.3377	9.76874	84.7197	3.60098	93.1779	1.66711	96.2255	1.33944	96.5715	1.33944	75.6859	29.8529	72.2257
75	71.2828	21.3244	71.8768	28.6433	89.9346	10.7618	91.7188	6.78438	82.9181	12.5392	64.0326	6.02948	80.6213	4.78217	82.6523	5.6616	77.7135	8.73091	59.7422	13.6362	41.6677	20.9498	48.6004	25.0314	49.9483	19.4295	56.4897	6.15132	48.0887	31.6992	58.9537	21.123	64.5687	13.2899	59.8696	12.9235	62.6294	8.74846	75.4265	5.63858	89.575	9.45373	89.1926	14.0818	86.1052	14.0818	82.5153	20.4166	87.2117
76	59.0039	42.3184	73.5059	31.0373	70.0386	29.298	72.5415	28.1219	59.2016	38.8261	48.9462	28.8666	52.0419	32.2913	51.4466	36.5431	54.2959	27.7386	65.6769	28.8843	65.2992	28.564	59.7177	32.977	48.3625	37.6334	65.3461	33.5211	59.6171	37.0347	61.6877	42.9577	65.381	47.7351	53.3479	46.5286	53.9226	46.671	52.9304	41.8605	56.1378	37.0212	50.9429	39.6191	59.1733	39.6191	60.4228	38.7606	61.144
77	75.1536	26.3103	45.0858	40.4732	38.7557	29.9292	34.5226	25.9495	59.2538	29.6029	75.859	26.5042	84.9209	5.92957	85.6452	4.58799	87.8115	9.76125	85.5452	8.86262	84.8734	6.31619	82.3076	9.8394	81.9721	8.38775	87.1937	5.71079	90.2661	6.23231	89.6055	8.1588	90.0076	3.70641	91.2194	4.93068	89.8358	5.48057	91.506	6.95488	90.7161	16.7064	80.3985	24.4894	67.3592	24.4894	32.4997	34.1958	67.1313
78	61.6339	27.2501	26.6595	30.4628	33.3854	32.703	55.73	33.0129	68.1082	19.1117	65.8548	8.02458	76.4265	3.65454	78.3203	6.9142	77.0233	8.28386	72.9297	15.6892	58.4732	21.7217	59.578	0	57.3298	13.8582	79.6447	10.2004	53.6186	18.5776	60.0847	21.8703	52.0024	22.4189	51.0058	22.9388	51.0805	14.6541	73.3014	12.818	83.2071	16.1247	69.3097	21.7297	59.6147	21.7297	52.5195	31.9904	66.6873
79	75.8758	30.1071	65.315	33.5788	74.4688	16.7864	63.0198	26.2167	79.2358	17.253	82.649	14.9128	84.5298	9.02249	80.2844	7.37176	76.7393	14.0136	71.6504	29.6192	70.28	19.5311	64.809	35.6678	63.6	28.3521	76.8963	15.0407	68.7418	31.5173	74.3665	28.7761	75.7036	19.3933	78.315	16.7149	78.8	12.0002	82.241	8.84907	87.3632	27.8093	75.4059	25.8243	76.511	25.8243	91.5572	4.41798	69.9761
80	84.069	9.45856	93.1586	2.35938	92.9745	0.801388	80.8822	18.1019	91.2852	5.52227	84.302	6.07853	90.886	6.40366	94.757	1.10867	92.0647	3.04097	92.2918	2.47977	85.8019	7.74981	79.7826	1.71363	69.4992	2.16667	68.993	11.3544	73.6803	11.9576	70.2228	8.04814	77.0718	7.95023	76.464	1.92681	79.6994	2.51065	83.5465	4.07589	90.8559	5.19174	92.2507	4.29739	93.6735	4.29739	90.3205	4.10106	92.4816
81	79.0106	37.0939	79.8156	31.0611	80.4322	30.4939	83.5413	30.4557	81.1405	29.685	78.6649	29.9753	66.7922	38.631	65.4096	37.2874	67.4303	39.0761	65.8254	38.4049	74.1082	30.5047	75.2279	29.3934	71.2723	29.2212	83.9161	7.41312	91.2943	5.96116	88.6933	7.72869	86.584	31.2552	76.6866	32.7062	76.315	15.493	86.8765	1.96168	95.0504	1.84505	95.8475	30.3355	82.7288	30.3355	79.4169	30.9699	77.6728
82	86.7912	23.5516	78.9101	35.0082	65.8158	40.8335	85.5215	12.4923	96.6472	2.51703	89.3927	19.1268	92.8743	1.99185	90.14	3.97279	90.1805	1.89558	80.5829	8.01413	78.8545	15.6225	84.3697	9.29955	76.7789	19.5725	77.1603	15.5824	79.6071	15.2165	90.9656	3.09113	91.742	1.18534	95.3748	1.63715	96.2956	1.86252	95.6709	0.941848	96.0638	1.62519	95.9098	32.3821	82.6863	32.3821	95.3935	2.41895	78.7836
83	83.1551	8.92716	92.8593	1.72217	91.2093	3.52168	85.496	3.33548	88.2222	5.31105	85.0334	4.72928	74.4693	5.22953	81.0559	9.11666	79.3717	10.7981	78.8749	6.64934	77.5375	3.47413	69.2295	11.2659	75.8472	5.48381	79.5943	10.2454	82.232	8.94304	82.9637	7.05754	77.6469	10.0183	79.9217	5.99922	82.9539	4.06188	84.8079	5.63656	84.2615	3.68879	86.0126	4.58903	90.081	4.58903	87.5487	1.47495	92.2983
[truncated: 1 more columns]
